# Supplementary material for: Interdental Plaque Microbial Community Changes under In Vitro Violet LED Irradiation
Source: Antibiotics (Basel). 2021 Nov 4;10(11):1348. doi: 10.3390/antibiotics10111348 (PMC8614803; doi:10.3390/antibiotics10111348)
Supplement: Supplementary file 1 [file antibiotics-10-01348-s001.zip]

Archive with 6 entries (5 files):
- SM/
- SM/supplementary figures.pdf
- SM/Table S1.xlsx
- SM/Table S2.xlsx
- SM/Table S3  Inclusion and Exclusion Criteria.xlsx
- SM/Table S4.xlsx
