# Supplementary material for: Interdental Plaque Microbial Community Changes under In Vitro Violet LED Irradiation
Source: Antibiotics (Basel). 2021 Nov 4;10(11):1348. doi: 10.3390/antibiotics10111348 (PMC8614803; doi:10.3390/antibiotics10111348)
Supplement: Supplementary file 1 [file antibiotics-10-01348-s001.zip › SM/Table S1.xlsx]

## Sheet: Fisher's Exact Test 
	Fisher's Exact Test − pairwise
OTU ID	Species	Groups (J/cm2)	Changes of the relative abundance	p. adj	p. adj. signif (* p < 0.05, ** p < 0.01, *** p < 0.001)
70	Prevotella sp.	0 - 50	-	0.041	*
73	Prevotella buccae	0 - 10	-	0.0157	*
		0 - 25	-	0.0002	***
		0 - 50	-	0	***
87	Prevotella oris	0 - 10	-	0.0157	*
		0 - 25	-	0.0003	***
		0 - 50	-	0.0015	**
91	Prevotella saccharolytica	0 - 10	-	0.001	**
		0 - 25	-	0.0002	***
		0 - 50	-	0.0002	***
92	Prevotella salivae	0 - 25	-	0.023	*
		0 - 50	-	0.023	*
		10 - 25	-	0.0342	*
		10 - 50	-	0.0342	*
138	Granulicatella adiacens	0 - 50	+	0.013	*
		10 - 50	+	0.0313	*
155	Catonella morbi	0 - 10	-	0.0005	***
		0 - 25	+	0.0002	***
		0 - 50	-	0	***
215	Peptostreptococcus stomatis	0 - 10	-	0.0005	***
		0 - 25	-	0	***
		0 - 50	-	0	***
224	Solobacterium moorei	0 - 25	-	0.0032	**
		0 - 50	-	0.0015	**
242	Dialister invisus	0 - 10	-	0.0022	**
		0 - 25	-	0.0002	***
		0 - 50	+	0	***
259	Fusobacterium nucleatum subsp. animalis	0 - 50	-	0.023	*
		10 - 50	-	0.0342	*
269	Fusobacterium nucleatum subsp. vincentii	0 - 25	-	0.007	**
		0 - 50	-	0.007	**
		10 - 25	-	0.0453	*
		10 - 50	-	0.0453	*
261	Fusobacterium periodonticum	0 - 25	+	0.0342	*
		0 - 50	-	0.013	*
		10 - 50	-	0.0313	*
