# Supplementary material for: Interdental Plaque Microbial Community Changes under In Vitro Violet LED Irradiation
Source: Antibiotics (Basel). 2021 Nov 4;10(11):1348. doi: 10.3390/antibiotics10111348 (PMC8614803; doi:10.3390/antibiotics10111348)
Supplement: Supplementary file 1 [file antibiotics-10-01348-s001.zip › SM/Table S2.xlsx]

## Sheet: Sheet1
Table S2 Characteristics of the subjects
Subject ID	Sex	Age (years)
A	male	45
B	male	27
C	male	27
D	female	26
E	male	25
F	female	26
G	male	28
H	male	27
I	female	25
J	female	26
K	male	27
L	male	24
