# Supplementary material for: Interdental Plaque Microbial Community Changes under In Vitro Violet LED Irradiation
Source: Antibiotics (Basel). 2021 Nov 4;10(11):1348. doi: 10.3390/antibiotics10111348 (PMC8614803; doi:10.3390/antibiotics10111348)
Supplement: Supplementary file 1 [file antibiotics-10-01348-s001.zip › SM/Table S3 Inclusion and Exclusion Criteria.xlsx]

## Sheet: Sheet1
Table S3 Inclusion and Exclusion Criteria
Inclusion Criteria	Exclusion Criteria
Aged above 18 years	Self-reported presence of periodontal disease or dental caries
Male and female patients	Use of dental floss, interdental toothbrushes and/or other interdental care products within the three days prior to participation
Willing to participate this study and to sign a consent form	Use of mouth rinses within the week prior to participation
Refrained from eating or drinking for 1 h before sample collection	Local or systemic treatment with antibiotics within the month prior to participation
No systemic dieases (e.g., diaetes, systemic lupus erythematosus, rheumatoid arthritis)	Previous history of periodontal treatment within the past 6 months
	Orthodontic treatment in progress
