# Supplementary material for: Interdental Plaque Microbial Community Changes under In Vitro Violet LED Irradiation
Source: Antibiotics (Basel). 2021 Nov 4;10(11):1348. doi: 10.3390/antibiotics10111348 (PMC8614803; doi:10.3390/antibiotics10111348)
Supplement: Supplementary file 1 [file antibiotics-10-01348-s001.zip › SM/Table S4.xlsx]

## Sheet: OTUs-Table_200308_2_3
OUT ID	Subject A					Subject B					Subject C					Subject D					Subject E					Subject F					Subject G					Subject H					Subject I					Subject J
	Preculture	0 J/cm2	10 J/cm2	25 J/cm2	50 J/cm2	Preculture	0 J/cm2	10 J/cm2	25 J/cm2	50 J/cm2	Preculture	0 J/cm2	10 J/cm2	25 J/cm2	50 J/cm2	Preculture	0 J/cm2	10 J/cm2	25 J/cm2	50 J/cm2	Preculture	0 J/cm2	10 J/cm2	25 J/cm2	50 J/cm2	Preculture	0 J/cm2	10 J/cm2	25 J/cm2	50 J/cm2	Preculture	0 J/cm2	10 J/cm2	25 J/cm2	50 J/cm2	Preculture	0 J/cm2	10 J/cm2	25 J/cm2	50 J/cm2	Preculture	0 J/cm2	10 J/cm2	25 J/cm2	50 J/cm2	Preculture	0 J/cm2	10 J/cm2	25 J/cm2
OTU_1	0	0	0	0	0	0	0	0	0	0	0	0	0	0	0	51	0	0	0	0	0	0	0	0	0	11	0	0	0	52	0	0	0	0	0	5	0	0	0	3	0	0	0	0	0	2	0	0	0
OTU_2	106	0	0	0	0	0	0	0	0	0	193	0	0	0	0	71	0	0	0	0	19	0	0	0	0	20	0	0	0	0	0	0	0	0	0	13	0	0	0	0	0	0	0	0	0	23	0	0	0
OTU_3	101	0	0	9	0	0	0	0	0	0	50	0	0	0	0	0	0	0	0	0	0	0	0	0	0	48	0	0	0	0	48	0	0	0	0	6	0	0	0	0	7	0	0	0	0	12	0	0	0
OTU_4	373	0	0	0	0	0	0	0	0	0	0	0	0	0	0	0	0	0	0	0	0	0	0	0	0	128	0	0	0	0	46	0	0	0	0	11	2	0	0	0	0	0	0	0	0	39	20	0	0
OTU_5	89	0	0	0	0	30	0	0	0	0	163	0	0	0	0	0	0	0	0	4	96	0	0	0	0	91	0	0	0	0	5	0	0	0	0	26	0	0	0	0	85	6	0	0	0	53	0	0	0
OTU_6	0	0	0	0	0	0	0	0	0	0	0	0	0	0	0	0	0	0	0	0	16	0	0	0	0	5	0	0	0	0	0	0	0	0	0	0	0	0	0	0	0	0	0	0	0	0	0	0	0
OTU_7	0	0	0	0	0	0	0	0	0	0	0	0	0	0	0	9	0	0	0	0	0	0	0	0	0	0	0	0	0	0	0	0	0	0	0	0	0	0	0	0	0	0	0	0	0	0	0	0	0
OTU_8	0	0	0	0	0	0	14	22	26	26	30	10	0	0	0	0	0	0	0	0	0	0	0	0	0	0	0	0	0	0	0	0	0	0	0	0	0	17	27	50	0	0	0	0	0	0	10	0	0
OTU_9	0	0	0	0	0	0	0	0	0	0	0	0	0	0	0	5	0	0	0	0	0	0	0	0	0	0	0	0	0	0	0	0	0	0	0	0	0	0	0	0	0	0	0	0	0	0	0	0	0
OTU_10	34	0	0	0	0	0	0	0	0	0	0	0	0	0	0	0	0	0	0	0	0	0	0	0	0	0	0	0	0	0	40	0	0	0	0	0	0	0	0	0	0	0	0	0	0	0	0	0	0
OTU_11	102	20	0	0	0	31	0	11	0	16	38	0	0	0	0	24	8	0	0	0	114	18	0	0	0	53	0	0	0	0	28	0	0	0	0	0	0	0	0	0	16	0	0	0	0	47	0	0	0
OTU_12	0	0	0	0	0	0	0	0	0	0	0	0	0	0	0	0	0	0	0	0	1	0	0	0	0	0	0	0	0	0	0	0	0	0	0	0	0	0	0	0	0	0	0	0	0	0	0	0	0
OTU_13	0	0	0	0	0	0	0	0	0	0	8	0	0	0	0	0	0	0	0	0	0	0	0	0	0	0	0	0	0	0	0	0	0	0	0	0	0	0	0	0	0	0	0	0	0	0	0	0	0
OTU_14	10	0	0	0	0	0	0	0	0	0	0	0	0	0	0	0	0	0	0	0	0	0	0	0	0	9	0	0	0	0	0	0	0	0	0	0	0	0	0	0	0	0	0	0	0	0	0	0	0
OTU_15	10	0	0	0	0	6	0	0	0	0	53	0	0	0	0	96	0	0	0	0	23	0	0	0	0	43	0	0	0	0	33	0	0	0	0	81	0	0	0	0	53	0	0	0	0	61	0	0	0
OTU_16	12	0	0	0	0	0	0	0	0	0	170	0	0	0	0	13	0	0	0	0	0	0	0	0	0	101	0	0	0	0	53	0	0	0	0	0	0	0	0	0	60	0	0	0	0	41	0	0	0
OTU_17	22	0	0	0	0	20	0	0	0	0	110	0	0	0	0	71	0	0	0	0	15	0	0	0	0	44	0	0	0	0	0	0	0	0	0	72	0	0	0	0	0	0	0	0	0	11	0	0	0
OTU_18	0	0	0	0	0	13	0	0	0	0	12	0	0	0	0	18	0	0	0	0	0	0	0	0	0	0	0	0	0	0	0	0	0	0	0	0	0	0	0	0	0	0	0	0	0	0	0	0	0
OTU_19	0	0	0	0	0	0	0	0	0	0	9	0	0	0	0	0	0	0	0	0	16	0	0	0	0	0	0	0	0	0	0	0	0	0	0	0	0	0	0	0	0	0	0	0	0	0	0	0	0
OTU_20	11	0	0	0	0	0	0	0	0	0	0	0	0	0	0	13	0	0	0	0	7	0	0	0	0	0	0	0	0	0	0	0	0	0	0	37	0	0	0	3	31	0	0	0	0	0	0	0	0
OTU_21	30	0	0	0	0	0	0	0	0	0	74	0	0	0	0	9	0	0	0	0	0	0	0	0	0	18	0	0	0	0	0	0	0	0	0	8	0	0	0	0	16	0	0	0	0	0	0	0	0
OTU_22	89	0	0	0	0	22	0	0	0	0	94	0	0	0	0	76	0	0	0	3	131	0	0	0	0	25	0	0	0	0	82	0	0	0	0	32	0	0	0	0	9	0	0	0	0	7	0	0	0
OTU_23	0	0	0	0	0	0	0	0	0	0	0	0	0	0	0	0	0	0	0	0	0	0	0	0	0	0	0	0	0	0	0	0	0	0	0	0	0	0	0	0	0	0	0	2	0	0	0	0	0
OTU_24	0	0	0	0	0	0	0	0	0	0	0	0	0	0	0	5	0	0	0	0	0	0	0	0	0	0	0	0	0	0	12	0	0	0	0	0	0	0	0	0	0	0	0	0	0	0	0	0	0
OTU_25	19	0	0	0	0	0	0	0	0	0	15	0	0	0	0	9	0	0	0	0	22	0	0	0	0	0	0	0	0	0	0	0	0	0	0	8	0	0	0	0	21	0	0	0	0	0	0	0	0
OTU_26	0	0	0	0	0	0	0	0	0	0	17	0	0	0	0	17	9	0	0	0	59	0	0	0	0	0	0	0	0	0	0	0	0	0	0	0	0	0	0	0	0	0	0	0	0	0	0	0	0
OTU_27	468	52	0	15	0	0	0	0	0	0	845	53	0	0	0	274	26	0	0	11	376	98	0	0	0	0	0	0	0	0	0	0	0	0	0	53	0	0	0	0	111	23	0	0	0	47	0	0	0
OTU_28	609	236	0	0	0	674	115	179	105	65	122	110	25	0	0	116	143	0	0	0	117	221	6	0	0	62	20	0	0	0	72	0	0	0	0	166	101	79	25	0	76	0	0	0	0	68	19	52	14
OTU_29	377	65	0	0	0	0	0	0	0	0	20	10	0	0	0	100	0	0	0	0	75	0	0	0	0	49	22	0	0	0	22	0	0	0	0	108	2	0	0	0	0	0	0	0	0	0	0	0	0
OTU_30	0	0	0	0	0	487	95	114	55	0	0	0	0	0	0	0	0	0	0	0	0	0	0	0	0	0	0	0	0	0	0	0	0	0	0	0	0	0	0	0	0	0	0	0	0	0	0	0	0
OTU_31	0	0	0	0	0	17	0	20	0	12	55	0	0	0	0	4	0	0	0	0	16	15	0	0	0	0	0	0	0	0	0	0	0	0	0	0	15	18	6	0	0	0	0	0	0	0	0	0	0
OTU_32	7	0	0	0	0	0	0	0	0	0	4	0	0	0	0	3	0	0	0	0	0	0	0	0	0	0	0	0	0	0	0	0	0	0	0	19	0	0	0	0	4	0	0	0	0	0	0	0	0
OTU_33	0	0	0	0	0	0	0	0	0	0	0	0	0	0	0	0	0	0	0	0	565	0	0	0	3	821	0	0	0	0	1128	0	0	0	0	292	0	0	0	0	142	0	0	0	0	0	0	0	0
OTU_34	0	0	0	0	0	0	0	0	0	0	57	0	0	0	0	0	0	0	0	0	0	0	0	0	0	0	0	0	0	0	0	0	0	0	0	0	0	0	0	0	0	0	0	0	0	0	0	0	0
OTU_35	109	0	0	0	0	0	0	0	0	0	58	0	0	0	0	296	0	0	0	0	140	0	0	0	0	13	0	0	0	0	14	0	0	0	0	0	0	0	0	0	28	0	0	0	0	0	0	0	0
OTU_36	0	0	0	0	0	0	0	0	0	0	0	0	0	0	0	0	0	0	0	0	0	0	0	0	0	57	0	0	0	0	15	0	0	0	0	0	0	0	0	0	0	0	0	0	0	0	0	0	0
OTU_37	0	0	0	0	0	0	0	0	0	0	0	0	0	0	0	0	0	0	0	0	0	0	0	0	0	0	0	0	0	0	0	0	0	0	0	5	0	0	0	0	0	0	0	0	0	0	0	0	0
OTU_38	0	0	0	0	0	0	0	0	0	0	53	0	0	0	0	68	0	0	0	0	16	0	0	0	0	124	0	0	0	0	110	0	0	0	0	0	0	0	0	0	24	0	0	0	0	0	0	0	0
OTU_39	86	0	0	0	0	0	0	0	0	0	8	0	0	0	0	113	0	0	0	0	48	0	0	0	0	101	0	0	0	0	139	0	0	0	0	251	0	0	0	0	192	0	0	0	0	0	0	0	0
OTU_40	0	0	0	0	0	0	0	0	0	0	0	0	0	0	0	0	0	0	0	0	0	0	0	0	0	0	0	0	0	34	0	0	0	0	0	0	0	0	0	0	0	0	0	0	0	0	0	0	0
OTU_41	0	0	0	0	0	0	0	0	0	0	0	0	0	0	0	0	0	0	0	0	0	0	0	0	0	25	0	0	0	0	0	0	0	0	0	0	0	0	0	0	0	0	0	0	0	0	0	0	0
OTU_42	0	0	0	0	0	0	0	0	0	0	0	0	0	0	0	0	0	0	0	0	0	0	0	0	0	0	0	0	0	0	0	0	0	0	0	0	0	0	3	0	0	0	0	0	0	0	0	0	0
OTU_43	0	0	0	0	0	0	0	0	0	0	0	0	0	0	0	404	24	3	9	55	614	29	11	6	0	151	3	0	0	4	376	5	0	0	0	0	0	0	0	0	148	0	0	0	0	0	0	0	0
OTU_44	0	0	0	0	0	0	0	0	0	0	0	0	0	0	0	0	0	0	0	0	0	0	0	0	0	352	0	0	0	13	0	0	0	0	0	0	0	0	0	0	70	23	0	0	0	0	0	0	0
OTU_45	0	0	0	0	0	0	0	0	0	0	0	0	0	0	0	0	0	0	0	0	0	0	0	0	0	0	0	0	0	12	963	1075	155	0	5	0	0	0	0	0	10	16	0	0	0	0	0	0	0
OTU_46	221	0	0	5	0	89	0	0	0	0	43	0	0	0	0	176	0	0	0	0	147	0	0	0	0	600	0	0	0	0	459	0	0	0	0	221	0	0	0	0	456	0	0	0	0	181	0	0	0
OTU_47	1082	7	0	0	0	19	0	0	0	0	1314	62	0	0	0	1867	0	0	0	16	24	0	0	0	0	3775	12	0	0	3	2583	7	0	10	0	1416	441	192	78	62	630	0	0	0	0	2401	862	472	321
OTU_48	368	0	0	0	0	0	6	0	0	0	29	0	0	0	0	43	0	0	0	0	0	0	0	0	0	76	0	0	0	0	172	0	0	0	5	0	0	0	0	0	5	0	0	0	0	463	0	0	0
OTU_49	2558	9	0	0	6	0	7	0	0	0	4092	0	0	0	5	4328	9	0	15	206	3057	8	0	0	10	4614	9	0	4	0	5014	27	3	8	20	1353	11	4	6	6	6794	13	10	18	4	38	0	0	0
OTU_50	0	0	0	0	0	0	0	0	0	0	0	0	0	0	0	0	0	0	0	0	4651	147	142	41	33	4478	291	32	0	0	3704	539	46	6	0	0	0	0	0	0	0	0	0	0	0	0	0	0	0
OTU_51	4346	0	4	4	5	5928	1682	1145	232	52	2230	43	0	0	0	1331	0	0	0	0	1830	20	0	0	0	1323	0	0	0	0	930	0	2	0	0	1739	1984	852	851	537	151	11	0	0	0	5807	5593	3499	2573
OTU_52	1001	0	0	0	0	0	0	0	0	0	1803	347	0	0	0	325	0	0	0	0	189	19	0	0	0	1450	0	0	0	0	759	0	0	0	0	0	15	0	0	0	682	23	0	0	0	3011	1313	845	749
OTU_53	0	0	0	0	0	0	0	0	0	0	0	0	0	0	0	0	0	0	0	0	0	0	0	0	0	0	0	0	0	0	0	0	0	0	0	0	0	0	0	0	0	0	0	0	0	0	0	0	0
OTU_54	0	0	0	0	0	0	0	0	0	0	5	0	0	0	0	5	0	0	0	0	0	0	0	0	0	0	0	0	0	0	0	0	0	0	0	0	0	0	0	0	0	0	0	0	0	0	0	0	0
OTU_55	0	0	0	0	0	0	0	0	0	0	0	0	0	0	0	0	0	0	0	0	0	0	0	0	0	0	0	0	0	0	0	0	0	0	0	0	0	0	0	0	0	0	0	0	0	8	0	2	0
OTU_56	0	0	0	0	0	26	0	0	0	0	0	11	0	0	0	0	0	0	0	0	0	0	0	0	0	6	8	0	0	7	120	0	0	0	0	0	8	0	0	0	0	0	0	0	0	0	0	5	0
OTU_57	0	0	0	0	0	0	0	0	0	0	810	0	6	0	0	169	0	0	0	0	487	16	0	0	0	517	0	0	0	0	464	19	0	0	0	84	0	0	0	0	354	0	0	0	0	0	0	0	0
OTU_58	513	27	0	12	0	0	0	0	0	0	72	12	0	0	0	511	22	0	8	0	288	29	14	4	0	88	0	0	0	0	51	0	0	0	0	362	0	31	30	0	80	0	0	0	0	154	9	0	0
OTU_59	278	0	0	0	0	0	0	0	0	0	61	0	0	0	0	663	0	0	0	40	190	0	0	0	0	55	0	4	0	0	55	0	0	0	0	26	0	0	0	0	116	0	0	0	0	32	0	0	0
OTU_60	0	0	0	0	0	0	0	0	0	0	24	0	0	0	0	60	0	0	0	0	19	0	0	0	0	9	0	0	0	0	53	0	0	0	0	0	0	0	0	0	0	0	0	0	0	0	0	0	0
OTU_61	0	0	0	0	0	0	0	0	0	0	0	0	0	0	0	0	0	0	0	0	222	0	0	0	0	18	0	0	0	0	0	0	0	0	0	0	0	0	0	0	41	0	0	0	0	0	0	0	0
OTU_62	0	0	0	0	0	0	0	0	0	0	2	0	0	0	0	0	0	0	0	0	0	4	0	0	0	108	0	0	0	0	0	0	0	0	0	8	0	0	0	5	58	87	12	9	0	0	0	0	0
OTU_63	50	33	0	0	0	0	0	0	0	0	65	96	121	22	9	773	3328	531	0	0	1741	9132	7241	2038	387	2105	3753	1125	68	10	1126	2118	953	54	11	1499	14632	13608	9672	3276	366	457	160	18	0	0	0	0	0
OTU_64	6322	14	5	0	11	0	0	0	0	0	766	16	0	0	0	570	0	0	0	0	664	58	0	0	0	176	0	0	0	0	309	3	0	0	0	1527	586	83	5	0	545	451	0	0	0	780	74	18	0
OTU_65	705	5	0	7	0	456	2275	5582	8699	10308	568	0	0	0	0	2254	0	0	0	21	51	0	0	0	0	4836	7	0	0	0	3610	26	7	0	0	39	1296	933	2171	525	2166	1006	355	56	10	2479	342	61	0
OTU_66	147	0	0	0	0	0	3	0	0	0	2261	17	0	0	0	1276	0	0	0	8	213	0	6	0	0	811	0	0	0	0	687	0	0	0	0	3935	98	14	13	0	2205	0	0	0	0	2223	63	42	0
OTU_67	0	0	0	0	0	0	0	0	0	0	0	0	0	0	0	0	0	0	0	0	0	0	0	0	0	0	0	0	0	0	3	0	0	0	0	0	0	0	0	0	0	0	0	0	0	0	0	0	0
OTU_68	172	0	0	0	0	1228	1768	4179	3465	1193	553	0	0	0	0	142	0	0	0	0	35	0	0	0	0	219	0	0	0	0	177	0	0	0	0	207	31	24	0	6	64	0	0	0	0	0	0	0	0
OTU_69	5209	2034	967	582	54	0	0	0	0	0	1651	40	57	9	10	6737	1076	1782	73	150	2443	249	467	232	61	3255	390	278	20	21	263	37	22	6	0	2100	124	158	355	311	3726	366	587	220	115	823	45	77	66
OTU_70	456	85	7	0	0	14	13	0	0	0	1788	4007	872	22	0	1310	628	50	0	28	2578	853	235	0	0	556	1535	80	0	0	44	54	0	0	0	3747	8202	4287	1709	370	1410	1543	19	0	0	185	0	20	0
OTU_71	0	0	6	0	0	0	0	0	0	0	232	374	180	14	4	0	0	0	0	0	217	3723	3021	977	205	1360	12165	2020	88	16	1111	3539	770	20	13	0	0	0	0	4	727	4747	3561	264	33	0	0	0	0
OTU_72	0	0	0	0	0	0	0	0	0	0	0	0	0	0	0	0	0	0	0	0	39	0	0	0	0	0	0	0	0	0	0	0	0	0	0	0	0	0	0	0	0	0	0	0	0	0	0	0	0
OTU_73	939	3261	79	0	8	0	0	0	0	0	1301	5356	2710	277	0	1104	7749	666	13	56	922	5420	859	0	0	1250	3443	8	0	4	1388	1805	0	5	11	426	1231	0	0	0	755	2114	212	10	5	713	1051	181	25
OTU_74	0	20	5	0	0	0	0	0	0	0	311	538	825	157	9	112	309	207	34	18	341	424	666	128	82	238	330	11	0	0	204	508	5	0	0	0	0	0	0	0	178	167	64	0	0	0	0	0	0
OTU_75	200	28	0	0	0	0	0	0	0	0	1917	2484	471	22	0	1192	2453	35	20	105	321	1066	438	0	11	9	0	0	0	0	6	13	0	0	0	1105	886	125	0	0	1967	171	59	0	6	859	430	302	66
OTU_76	0	0	0	0	0	0	0	0	0	0	377	67	19	0	0	53	58	0	0	0	7	0	0	0	0	168	34	0	0	0	26	0	0	0	0	71	13	0	0	0	51	0	0	0	0	0	0	0	0
OTU_77	0	0	0	0	0	0	0	0	0	0	0	0	0	0	0	0	0	0	0	0	558	342	78	0	0	41	32	0	0	0	0	0	0	0	0	0	0	0	0	0	0	0	0	0	0	0	0	0	0
OTU_78	165	29	0	0	0	0	0	0	0	0	0	0	0	0	0	0	0	0	0	0	423	9	0	0	10	4012	685	1671	1325	375	4780	1733	503	52	15	80	35	7	10	16	0	0	0	0	0	23	0	0	0
OTU_79	250	0	11	0	0	126	12	0	0	0	367	10	12	0	0	96	24	0	0	0	148	21	0	0	0	173	8	0	0	0	120	23	0	0	0	50	12	0	0	0	265	32	18	0	0	194	50	24	8
OTU_80	0	0	0	0	0	0	0	0	0	0	86	0	0	0	0	59	0	0	0	0	55	0	0	0	0	214	0	0	0	0	105	0	0	0	0	73	0	0	0	0	221	9	10	0	0	57	0	0	0
OTU_81	474	1883	166	15	25	12391	9925	33027	39875	22705	469	29	28	0	0	1315	82	9	12	17	1430	3	0	11	0	2275	2035	943	16	0	301	354	41	0	0	1192	1657	651	67	0	1949	822	383	36	0	124	0	0	0
OTU_82	391	11	0	3	0	0	0	0	0	0	403	6	0	0	0	199	0	0	0	0	73	0	0	0	0	999	0	0	0	0	201	0	0	0	0	147	0	0	3	0	164	5	0	0	0	134	8	2	4
OTU_83	0	0	0	0	0	0	0	0	0	0	0	0	0	0	0	752	1589	132	0	0	2	0	0	0	0	0	0	0	0	0	22	23	0	0	0	368	531	463	31	0	0	0	0	0	0	3	0	0	0
OTU_84	925	141	0	0	0	689	1167	5292	6595	5095	189	69	42	24	0	103	3	0	0	0	42	50	19	0	0	53	0	0	0	0	0	25	0	0	0	165	668	508	988	878	15	12	5	0	0	240	30	36	0
OTU_85	6630	807	79	31	0	3234	91	137	40	29	5899	165	179	33	8	3752	482	40	0	60	819	43	0	0	0	2747	64	0	0	0	1530	109	0	0	0	2453	224	25	13	6	1008	46	0	0	0	431	6	6	0
OTU_86	291	6	0	0	0	0	0	0	0	0	2678	5056	700	65	9	1701	6340	23	17	78	1186	3911	490	13	16	236	693	0	0	0	0	0	0	0	0	732	1507	571	231	67	1427	2161	13	0	0	0	0	0	0
OTU_87	3561	646	0	0	0	2325	669	560	86	12	3157	2515	407	17	0	1545	1018	0	0	32	735	2161	174	0	0	3469	7873	0	0	0	2540	3528	15	0	0	5466	7059	7585	7222	1799	1826	3833	0	19	26	220	247	209	98
OTU_88	946	66	0	0	0	0	0	0	0	0	396	0	0	0	0	756	311	16	0	18	935	208	16	0	0	501	32	0	0	0	106	19	0	0	0	1488	447	412	21	0	414	113	21	0	0	381	41	0	13
OTU_89	0	0	0	0	0	39	3	0	0	0	72	0	0	0	0	7	0	0	0	0	86	0	0	0	0	0	0	0	0	0	0	0	0	0	0	0	0	0	0	0	80	23	11	4	0	0	0	0	0
OTU_90	0	0	0	0	0	0	0	0	0	0	0	0	0	0	0	838	0	0	0	20	811	26	5	0	0	0	0	0	0	0	32	0	0	0	0	0	0	0	0	0	685	30	0	0	0	0	0	0	0
OTU_91	2839	3781	228	14	8	986	616	240	14	2	2047	863	170	6	0	797	544	16	6	19	90	32	0	0	0	2808	2762	161	0	0	1354	1313	7	3	0	919	535	101	7	0	1057	934	49	0	0	3620	1498	810	424
OTU_92	1773	14721	1642	128	0	97	142	225	95	11	417	4443	1527	71	0	736	11261	2390	198	42	1246	7809	2755	68	27	50	0	0	0	0	11	0	0	0	0	438	258	143	48	0	117	1031	873	72	0	127	62	52	0
OTU_93	6	0	0	0	0	0	0	0	0	0	0	0	0	0	0	8	0	0	0	0	0	0	0	0	0	0	0	0	0	0	0	0	0	0	0	0	58	57	0	0	0	0	0	0	0	0	0	0	0
OTU_94	0	0	0	0	0	0	0	0	0	7	0	0	0	0	0	0	0	0	0	0	0	0	0	0	0	0	0	0	0	0	0	0	0	0	0	0	30	0	0	0	0	0	0	0	0	0	0	0	0
OTU_95	0	0	0	0	0	0	0	0	0	0	0	0	0	0	0	0	0	0	0	0	0	4	3	0	0	0	0	0	0	0	0	0	0	0	0	0	0	0	0	0	0	0	0	0	0	0	0	0	0
OTU_96	0	0	0	0	0	0	0	0	0	0	0	0	0	0	0	0	0	0	0	0	0	0	0	0	0	0	0	0	0	0	0	0	0	0	0	2	0	0	0	0	0	0	0	0	0	0	0	0	0
OTU_97	1249	196	11	34	5	1440	206	76	0	0	875	59	0	0	0	367	47	0	0	8	164	30	0	0	0	157	16	0	0	0	232	32	0	0	0	496	269	116	13	0	652	101	115	13	17	476	139	93	24
OTU_98	147	7	0	0	0	0	0	0	0	0	45	0	0	0	0	94	0	0	0	0	76	0	0	0	0	87	0	0	0	0	39	0	0	0	0	0	0	0	0	0	60	0	0	0	0	45	0	0	0
OTU_99	0	0	0	0	0	0	0	0	0	0	0	0	0	0	0	0	0	0	0	0	5110	4104	44	0	10	0	8	0	0	0	0	0	0	0	0	0	0	0	0	0	0	0	0	0	0	0	0	0	0
OTU_100	0	0	0	0	0	0	0	0	0	0	0	0	0	0	0	0	0	0	0	0	0	0	0	0	0	0	0	0	0	0	0	0	0	0	0	102	40	0	0	0	0	0	0	0	0	0	0	0	0
OTU_101	128	0	0	0	0	0	0	0	0	0	2327	108	47	0	0	1530	75	0	0	0	3315	153	47	0	0	2340	5042	356	0	10	2062	481	0	8	0	0	0	0	0	0	370	161	83	13	4	0	0	0	0
OTU_102	188	269	0	0	0	0	0	0	0	0	248	106	0	0	0	81	55	0	0	0	100	153	9	0	0	30	39	0	0	0	109	124	0	0	0	63	140	0	0	0	103	76	0	0	0	44	9	0	0
OTU_103	2724	231	204	87	0	2760	366	149	17	0	1131	207	201	53	0	488	23	0	0	0	1036	306	65	0	9	564	147	36	5	0	252	65	0	0	0	802	639	340	329	137	955	183	19	0	0	387	268	223	246
OTU_104	0	0	0	0	0	0	0	0	0	0	0	0	0	0	0	0	0	0	0	0	0	0	0	0	0	0	0	0	0	0	0	0	0	0	0	0	0	0	0	0	0	0	0	0	0	0	0	0	0
OTU_105	770	107	5	27	0	31	0	0	0	0	112	0	0	0	0	0	0	0	0	0	7	0	0	0	0	0	0	0	0	0	0	0	0	0	0	0	0	0	0	0	0	0	0	0	0	12	0	7	0
OTU_106	0	0	0	0	0	0	0	0	0	0	1400	323	21	0	0	9	5	0	0	0	642	767	156	0	0	957	213	0	0	0	240	67	0	0	0	0	0	0	0	0	0	0	0	0	0	0	0	0	0
OTU_107	72	0	0	0	0	622	91	24	0	0	668	50	0	0	0	447	0	0	0	0	49	0	0	0	0	1756	131	13	0	0	926	58	0	0	0	72	13	0	0	0	275	0	0	0	0	1332	355	96	33
OTU_108	0	0	0	0	0	0	0	0	0	0	632	0	0	0	0	0	0	0	0	0	0	0	0	0	0	0	0	0	0	0	0	0	0	0	0	473	64	60	23	0	71	27	0	0	0	36	215	113	20
OTU_109	0	0	0	0	0	0	0	0	0	0	0	0	0	0	0	0	0	0	0	0	2082	132	60	0	0	2022	9	0	0	5	0	0	0	0	0	0	0	0	0	0	0	0	0	0	0	0	0	0	0
OTU_110	0	0	0	0	0	0	0	0	0	0	8	0	0	0	0	0	0	0	0	0	0	0	0	0	0	5	0	0	0	0	12	0	0	0	0	10	0	0	0	0	0	0	0	0	0	0	0	0	0
OTU_111	3140	945	0	0	0	0	0	0	0	0	156	51	23	0	0	437	0	0	0	0	310	70	0	0	0	0	0	0	0	0	36	0	0	0	0	181	59	33	11	0	406	41	0	0	0	0	0	0	0
OTU_112	0	0	0	0	0	0	0	0	0	0	0	0	0	0	0	0	0	0	0	0	0	0	0	0	0	18	0	0	0	0	0	0	0	0	0	0	0	0	0	0	0	0	0	0	0	28	6	0	0
OTU_113	111	0	0	51	0	10	0	0	0	0	47	0	0	0	0	30	0	0	0	0	15	0	0	0	0	108	0	0	0	0	75	0	0	0	0	20	0	4	0	0	103	0	0	0	0	83	49	28	26
OTU_114	42	2	0	29	0	0	0	0	0	0	0	2	0	0	0	12	0	0	0	0	0	0	0	0	0	30	0	0	0	0	43	0	0	0	0	0	0	0	0	0	13	0	0	0	0	0	0	0	0
OTU_115	59	0	0	0	0	0	0	0	0	0	0	0	0	0	0	40	0	0	0	0	12	0	0	0	0	9	0	0	0	0	40	0	0	0	0	0	0	0	0	0	18	0	0	0	0	0	0	0	0
OTU_116	195	32	0	0	0	304	34	28	24	0	30	2	0	0	0	239	0	0	0	0	140	0	0	0	0	539	39	0	0	0	242	0	0	0	0	47	0	0	2	5	136	0	0	0	0	66	2	0	0
OTU_117	102	3	0	0	0	0	0	0	0	0	423	50	31	13	0	42	0	0	0	0	18	0	0	0	0	377	90	0	0	0	168	41	0	0	0	59	3	0	0	0	82	0	10	0	0	117	51	12	13
OTU_118	216	0	0	0	0	31	0	0	0	0	131	0	0	0	0	16	0	0	0	0	0	0	0	0	0	163	0	0	0	0	184	0	0	0	0	17	0	0	0	0	0	0	0	0	5	125	0	0	0
OTU_119	52	0	0	0	0	0	0	0	0	0	6	0	0	0	0	0	0	0	0	0	0	0	0	0	0	114	0	0	0	0	0	0	0	0	0	36	0	0	0	0	0	0	0	0	0	0	0	0	0
OTU_120	1319	21	0	1086	0	0	0	0	0	0	521	387	12	0	0	63	0	0	0	0	34	35	0	0	0	1278	6	0	0	0	581	0	0	0	0	338	117	6	0	0	183	119	0	0	0	207	125	0	0
OTU_121	388	13	0	16	0	0	0	0	0	0	172	0	0	0	0	68	0	0	0	0	0	0	0	0	0	847	40	0	0	0	7	0	0	0	0	184	62	56	13	0	34	20	0	0	0	475	422	249	155
OTU_122	14	0	0	0	0	0	0	0	0	0	36	0	0	0	0	0	0	0	0	0	0	0	0	0	0	22	0	0	0	0	34	0	0	0	0	0	0	0	0	0	0	0	0	0	0	0	0	0	0
OTU_123	439	68	0	69	0	0	0	0	0	0	62	13	0	0	0	331	0	0	0	0	0	0	0	0	0	24	0	0	0	0	39	0	0	0	0	0	0	0	0	0	0	0	0	0	0	0	0	0	0
OTU_124	104	16	0	7	0	0	0	0	0	0	0	0	0	0	0	42	0	0	0	6	14	9	6	0	0	208	25	0	0	0	49	2	0	0	0	0	0	0	0	0	66	17	4	0	0	60	28	7	6
OTU_125	0	0	0	0	0	0	0	0	0	0	0	0	0	0	0	0	0	0	0	0	9	0	0	0	0	0	0	0	0	0	0	0	0	0	0	0	0	0	0	0	0	0	0	0	0	0	0	0	0
OTU_126	0	0	0	0	0	0	0	0	0	0	0	0	0	0	0	0	0	0	0	0	0	0	0	0	0	0	0	0	0	0	21	0	0	0	0	0	0	0	0	0	0	0	0	0	0	0	0	0	0
OTU_127	0	0	0	0	0	0	0	0	0	0	199	20	0	0	0	112	0	0	0	0	26	0	0	0	0	461	0	0	0	0	492	13	0	0	0	30	0	0	0	0	232	0	0	0	0	450	611	376	327
OTU_128	0	0	0	0	0	0	0	0	0	0	0	0	0	0	0	0	0	0	0	0	14	0	0	0	0	0	0	0	0	0	0	0	0	0	0	0	0	0	0	0	0	0	0	0	0	0	0	0	0
OTU_129	19	0	0	0	0	162	0	4	0	0	0	0	0	0	0	45	0	0	0	0	7	0	0	0	0	7	0	0	0	6	21	0	0	0	0	0	0	0	0	0	0	2	0	0	0	19	5	0	0
OTU_130	0	0	0	0	4932	0	0	0	0	0	23	0	0	0	63	0	0	0	0	0	0	0	0	0	0	0	0	0	0	3	0	0	0	0	0	0	0	0	0	0	0	0	0	0	0	0	0	0	0
OTU_131	51	0	0	0	0	755	115	67	46	41	146	0	0	0	0	71	0	0	0	14	26	852	27	0	0	460	96	0	0	0	177	30	0	0	0	33	0	0	0	0	48	3	0	0	0	95	56	0	0
OTU_132	0	0	0	0	0	0	0	0	0	0	0	0	0	0	0	0	0	0	0	0	0	0	0	0	0	1	0	0	0	0	0	0	0	0	0	0	0	0	0	0	0	0	0	0	0	0	0	0	0
OTU_133	845	729	0	4952	5	237	372	309	288	319	1353	1099	17	24	0	145	9	472	0	0	144	292	88	0	0	404	116	0	0	0	535	205	0	0	0	270	389	212	204	200	242	774	52	0	0	366	670	575	694
OTU_134	0	65	0	0	0	150	187	235	163	91	51	125	17	0	0	0	28	0	0	0	0	50	0	0	0	0	15	0	0	0	29	0	0	0	0	239	993	487	382	253	0	56	0	0	0	56	438	377	605
OTU_135	0	0	0	0	0	0	0	0	0	0	0	0	0	0	0	0	0	0	0	5432	0	0	0	0	0	0	0	2	0	0	0	0	0	0	0	0	0	0	0	0	0	0	0	0	0	0	0	10	5
OTU_136	0	0	0	0	0	5	0	0	0	0	0	0	0	0	0	0	0	0	0	0	0	0	0	0	0	0	0	0	0	0	4	3	0	0	0	0	15	0	0	0	0	0	0	0	0	17	0	0	0
OTU_137	97	46	0	0	0	23	5	0	9	35	10	11	8	8	6	0	0	0	0	0	0	9	12	0	32	50	74	14	0	0	42	24	0	0	0	54	22	31	65	88	34	11	13	10	0	20	0	0	0
OTU_138	5802	5082	2441	507	16	1975	2123	4532	3243	4812	1423	3500	2298	1939	100	229	2142	441	0	15	651	3307	2014	621	49	1025	3270	309	0	0	1160	5326	1754	14799	11	1010	2206	1966	2065	2872	479	2946	1202	1153	0	2694	2394	2252	2065
OTU_139	0	0	0	0	0	66	0	0	0	0	116	0	0	0	0	331	0	0	0	0	0	0	0	0	0	1320	62	0	0	5	576	0	0	0	0	0	0	0	0	0	64	0	0	0	0	10	0	0	0
OTU_140	0	0	0	0	0	0	0	0	0	0	0	0	0	0	0	0	0	0	0	0	0	0	0	0	0	0	0	0	0	0	0	0	0	0	0	0	0	0	0	0	0	0	0	0	0	7	0	0	0
OTU_141	0	0	0	0	0	0	0	0	0	0	0	0	0	0	0	0	0	0	0	0	0	0	0	0	0	0	0	0	0	0	6	0	0	0	0	0	0	0	0	0	0	0	0	0	0	0	0	0	0
OTU_142	0	0	0	0	0	0	0	0	0	0	0	0	0	0	0	0	0	0	0	0	0	0	0	0	0	0	0	0	0	0	0	0	0	0	0	0	0	0	0	0	0	5	16	0	0	0	0	0	0
OTU_143	11532	8756	4200	20582	25896	8680	6173	6510	7914	14202	8025	11325	6429	10069	12422	1767	6470	21263	58524	99	1802	6660	5720	10402	13805	8394	12364	25281	38574	19595	3916	9986	13817	22166	27209	4341	7065	5609	6738	14154	2409	5434	6087	14018	9435	2291	9508	6997	9057
OTU_144	0	0	0	0	0	0	0	0	0	0	0	0	0	0	0	0	0	0	0	0	0	0	0	0	0	0	0	0	0	0	0	0	0	0	0	0	0	0	0	0	0	0	0	0	0	0	41	136	56
OTU_145	701	3248	3834	8085	14717	0	0	0	0	0	221	571	581	1201	2132	52	1437	5181	8433	0	102	1826	2055	3562	4256	0	566	0	0	0	0	75	239	0	0	21	84	97	133	227	164	2916	3080	3563	5793	0	170	120	167
OTU_146	0	0	0	0	0	143	381	211	222	302	70	259	241	262	469	189	1180	883	1293	14	184	972	992	1240	1154	160	728	464	1052	9602	188	721	416	414	1427	90	142	153	126	129	305	1497	2264	2495	3011	0	0	0	0
OTU_147	136	134	0	0	0	652	164	156	98	103	1154	38	0	0	0	87	187	33	0	0	85	152	0	0	40	381	887	43	0	0	216	74	0	0	0	0	0	0	0	0	134	125	0	0	0	122	179	157	245
OTU_148	14	13	0	0	0	40	29	68	38	60	0	6	0	0	0	0	23	0	0	0	0	37	33	32	0	0	0	0	0	0	0	0	0	0	0	24	0	0	65	119	0	33	70	108	763	0	0	0	0
OTU_149	0	8	0	0	0	57	65	63	62	74	0	0	0	0	0	9	26	0	0	0	22	376	134	0	0	0	15	0	0	0	0	0	0	0	0	250	1382	1355	1507	2081	11	0	0	0	0	0	570	851	1127
OTU_150	0	0	0	0	0	0	0	0	0	0	11	0	0	0	0	7	0	0	0	0	555	0	0	0	0	0	0	0	0	3	15	0	0	0	0	10	56	6	0	0	0	0	0	0	0	4	0	0	0
OTU_151	0	0	0	0	0	0	0	0	0	0	0	0	0	0	0	0	0	0	0	0	9	0	0	0	0	0	0	0	0	0	0	0	0	0	0	0	0	0	0	0	5	0	0	0	0	0	0	0	0
OTU_152	0	0	0	0	0	0	0	0	0	0	0	0	0	0	0	0	0	0	0	0	0	0	0	0	0	13	0	0	0	11	19	0	0	0	0	0	0	0	0	0	0	0	0	0	0	2	0	0	0
OTU_153	0	0	0	0	0	0	0	0	0	0	0	0	0	0	0	19	0	0	0	0	0	0	0	0	0	11	0	0	0	0	20	0	0	0	0	13	0	0	0	0	0	0	0	0	0	0	0	0	0
OTU_154	0	0	0	0	0	0	0	0	0	0	0	0	0	0	0	0	0	0	0	0	0	0	0	0	0	0	0	0	0	0	5	0	0	0	0	0	0	1	0	0	0	2	0	0	0	10	0	0	0
OTU_155	3195	2353	9	687	10	1893	604	527	240	147	2699	768	18	0	0	1481	382	23	0	22	553	850	0	0	0	3241	1700	0	0	6	2498	698	0	0	0	2174	2079	531	84	30	2500	426	51	4	0	1588	751	767	865
OTU_156	0	0	0	0	0	0	0	2	0	0	0	0	0	0	0	0	0	0	0	0	0	0	0	0	0	0	0	0	0	0	0	0	0	0	0	0	0	15	0	0	0	0	0	0	0	0	0	0	0
OTU_157	0	0	0	0	0	0	0	0	0	0	8	0	0	0	0	0	0	0	0	0	24	0	0	0	0	20	7	0	0	0	38	0	0	0	0	0	0	0	0	0	13	0	0	0	0	0	0	0	0
OTU_158	19	0	0	0	0	18	0	0	0	0	33	0	0	0	0	48	0	0	0	10	4	0	0	0	0	108	0	0	0	0	53	0	0	0	0	0	0	0	0	0	32	0	0	0	0	0	0	0	0
OTU_159	0	0	0	0	0	0	0	0	0	0	19	0	0	0	0	0	0	0	0	0	0	0	0	0	0	38	0	0	0	0	106	0	0	0	0	0	0	0	0	0	35	0	0	0	0	0	0	0	0
OTU_160	98	0	0	30	0	196	0	0	0	0	11	0	0	0	0	188	0	0	2	0	117	0	0	0	0	113	0	0	0	0	25	0	0	0	0	59	0	0	0	0	54	0	0	0	0	0	0	0	0
OTU_161	247	72	38	0	0	0	0	119	174	58	179	46	0	0	0	367	0	0	0	0	470	72	0	0	0	0	0	0	0	0	0	0	0	0	0	190	114	124	21	0	216	47	0	0	0	59	49	0	0
OTU_162	40	0	0	0	0	74	0	0	0	0	0	0	0	0	0	176	0	0	0	0	165	0	0	0	0	0	0	0	0	0	0	0	0	0	0	133	0	0	0	0	0	0	0	0	0	92	0	0	0
OTU_163	0	0	0	0	0	0	0	0	0	0	39	0	0	0	0	37	0	0	0	0	0	0	0	0	0	0	0	0	0	0	0	0	0	0	0	0	0	0	0	0	0	0	0	0	0	0	0	0	0
OTU_164	0	0	0	0	0	0	0	0	0	0	0	0	0	0	0	0	0	0	0	0	0	0	0	0	0	0	0	0	0	0	15	0	0	0	0	0	0	0	0	0	7	0	0	0	0	0	0	0	0
OTU_165	424	193	0	0	0	340	158	256	197	31	400	242	47	0	0	490	29	0	0	17	370	217	17	0	0	396	418	0	0	0	513	111	0	0	0	532	337	265	48	0	131	99	0	0	0	493	272	51	15
OTU_166	0	0	0	0	0	0	0	0	0	0	0	0	0	0	0	0	0	0	0	0	0	0	0	0	0	606	27	0	0	0	47	0	0	0	0	0	0	0	0	0	0	0	0	0	0	0	0	0	0
OTU_167	168	0	0	0	0	9	0	0	0	0	47	0	0	0	0	148	0	0	0	0	0	0	0	0	0	121	0	0	0	0	124	0	0	0	0	62	0	0	0	0	0	0	0	0	0	136	12	0	0
OTU_168	0	0	0	0	0	0	0	0	0	0	0	34	0	0	0	0	103	0	0	0	0	31	0	0	0	0	0	0	0	0	0	0	0	0	0	0	0	0	0	0	0	16	0	0	0	0	0	0	0
OTU_169	7	0	0	0	0	0	0	0	0	0	0	0	0	0	0	0	0	0	0	0	0	0	0	0	0	0	0	0	0	0	0	0	0	0	0	0	0	0	0	0	0	0	0	0	0	0	0	0	23
OTU_170	36	0	0	0	0	0	0	0	0	0	62	4	0	0	0	73	0	0	0	0	118	0	0	0	0	253	2	0	0	0	249	5	0	0	0	6	0	0	0	0	189	0	0	0	0	0	0	0	0
OTU_171	36	185	0	0	0	91	73	173	437	90	0	11	11	0	0	23	82	0	0	0	118	771	103	0	0	0	0	0	0	0	32	80	0	0	0	69	167	76	13	0	16	23	0	0	0	37	30	68	32
OTU_172	179	288	0	109	0	88	29	109	132	83	0	31	0	0	0	0	12	0	0	0	32	201	0	0	0	0	0	0	0	0	0	0	0	0	0	3	182	107	38	29	7	0	0	0	0	0	32	56	52
OTU_173	0	0	0	0	0	0	0	0	0	0	18	0	0	0	0	0	0	0	0	0	0	0	0	0	0	15	39	0	0	0	0	0	0	0	0	0	44	0	0	0	0	0	0	0	0	0	0	0	0
OTU_174	0	3	0	0	0	0	0	0	0	0	0	0	0	0	0	0	0	0	0	0	0	0	0	0	0	0	0	0	0	0	0	0	0	0	0	0	0	0	0	0	0	0	0	0	0	0	0	0	0
OTU_175	216	21	0	39	0	203	0	9	6	10	48	0	0	0	0	399	23	3	0	9	156	39	0	0	0	290	20	0	0	0	75	0	0	0	0	794	96	49	18	0	124	0	0	0	0	198	24	23	16
OTU_176	0	0	0	0	0	0	0	0	0	0	0	0	0	0	0	0	0	0	0	0	244	1875	54	0	0	0	0	0	0	0	0	0	0	0	0	0	0	0	0	0	0	0	0	0	0	0	0	0	0
OTU_177	124	9	0	0	0	0	0	0	0	0	70	0	0	0	0	112	24	6	0	0	294	24	5	0	0	0	0	0	0	0	17	0	0	0	0	82	7	9	0	0	175	8	0	0	0	19	0	4	0
OTU_178	19	12	0	0	0	0	0	0	0	0	4	2	0	0	0	48	2	0	0	0	0	18	0	0	0	54	261	0	0	4	0	0	0	0	9	0	3	0	0	0	82	472	117	0	0	0	0	0	0
OTU_179	1158	3484	75	71	0	0	0	0	0	0	520	1310	165	16	0	0	278	0	0	0	815	3693	1095	22	27	165	1145	12	0	0	43	125	0	0	0	889	6008	5383	8091	9415	293	2086	379	232	34	0	0	16	17
OTU_180	219	763	0	0	0	1943	2566	5353	6255	1941	459	680	71	0	0	11	96	0	0	0	249	1522	869	25	7	84	568	0	0	0	35	133	0	0	0	119	599	358	209	107	0	0	0	0	0	151	2462	3078	5305
OTU_181	0	0	0	0	0	0	0	0	0	0	0	0	0	0	0	0	0	0	0	0	55	0	0	0	0	51	0	0	0	0	19	0	0	0	0	0	0	0	0	0	0	0	0	0	0	0	0	0	0
OTU_182	220	141	0	0	0	0	0	0	0	0	179	128	0	0	0	437	242	0	0	15	32	0	0	0	0	330	248	0	0	0	0	0	0	0	0	145	0	0	0	0	172	180	0	0	0	0	0	0	0
OTU_183	28	0	0	0	0	76	19	13	2	0	0	0	0	0	0	65	0	0	0	0	0	0	0	0	0	0	0	0	0	0	0	0	0	0	0	0	0	0	0	0	0	0	0	0	0	0	0	0	0
OTU_184	128	0	0	0	0	0	0	0	0	0	143	0	0	0	0	111	0	0	0	0	75	0	0	0	0	56	0	0	0	0	30	0	0	0	0	113	0	0	0	0	71	0	0	0	0	0	0	0	0
OTU_185	0	0	0	0	0	0	0	0	0	0	0	5	0	0	0	0	0	0	0	0	0	0	0	0	0	71	0	0	0	0	51	0	0	0	0	0	0	0	0	0	9	0	0	0	0	24	38	0	0
OTU_186	0	0	0	0	0	0	0	0	0	0	0	0	0	0	0	0	0	0	0	0	0	0	0	0	0	3	0	0	0	0	0	0	0	0	0	0	0	0	0	0	0	0	0	0	0	0	0	0	0
OTU_187	0	0	0	0	0	0	0	0	0	0	0	0	0	0	0	0	0	0	0	0	0	0	0	0	0	0	0	9	0	0	0	0	0	0	0	0	0	0	0	0	0	0	0	0	0	0	0	0	0
OTU_188	4476	6536	23	13	20	2471	8242	5068	1638	216	1663	9417	122	22	5	733	46	0	4	46	0	0	0	0	0	232	2343	0	0	0	1411	1407	10	0	8	3	45	13	3	0	360	5780	0	0	0	128	96	381	285
OTU_189	714	0	0	0	0	1326	212	26	0	0	1448	125	0	0	0	277	0	0	0	0	906	124	0	0	6	1524	0	0	0	6	828	0	0	10	0	1240	0	0	0	0	1102	139	0	0	0	994	9572	11797	2159
OTU_190	0	0	0	0	0	0	0	0	0	0	0	0	0	0	0	0	0	0	0	0	0	0	0	0	0	0	0	0	0	0	0	0	0	0	0	0	0	0	0	0	2	0	0	0	0	0	0	0	0
OTU_191	0	0	0	0	0	0	0	0	0	0	0	0	0	0	0	0	0	0	0	0	14	0	0	0	0	8	0	0	0	0	0	0	0	0	0	0	0	0	0	0	0	0	0	0	0	0	0	0	0
OTU_192	0	0	0	0	0	0	0	0	0	0	0	0	0	0	0	0	0	0	0	0	0	0	0	0	0	0	0	0	0	0	0	0	0	0	0	0	0	0	0	0	0	0	0	0	0	0	0	0	0
OTU_193	0	0	0	0	0	0	0	0	0	0	14	9	0	0	0	0	0	0	0	0	0	0	0	0	0	0	0	0	0	0	0	0	0	0	0	0	0	0	0	0	0	0	0	0	0	0	0	0	0
OTU_194	0	0	0	0	0	0	0	0	0	0	0	0	0	0	0	0	0	0	0	2	0	0	0	0	0	0	0	0	0	0	0	0	0	0	0	0	0	0	0	0	0	0	0	0	0	0	0	0	0
OTU_195	0	0	0	0	0	0	0	0	0	0	1614	253	24	0	0	456	7	0	0	17	1562	294	34	6	0	1870	261	3	0	9	925	18	3	0	0	0	0	0	0	0	791	15	2	0	0	0	0	0	0
OTU_196	157	114	0	36	0	116	69	129	249	240	108	91	55	4	0	53	103	3	0	0	47	76	80	0	0	47	205	0	0	0	110	65	0	0	0	95	107	69	69	27	67	68	19	0	0	41	35	53	23
OTU_197	0	0	0	0	0	0	0	0	0	0	0	0	0	0	0	0	0	0	0	0	0	0	0	0	0	15	0	0	0	0	0	0	0	0	0	0	0	0	0	0	0	0	0	0	0	0	0	0	0
OTU_198	0	0	0	0	0	0	0	0	0	0	0	0	0	0	0	0	0	0	0	0	0	0	0	0	0	0	0	0	0	0	0	0	0	0	0	0	0	0	0	0	0	0	0	0	0	0	0	0	0
OTU_199	0	0	0	0	0	0	0	0	0	0	0	0	0	0	0	0	0	0	0	0	0	0	0	0	0	32	0	0	0	0	0	0	0	0	0	0	0	0	0	0	0	0	0	0	0	0	0	0	0
OTU_200	795	328	0	146	0	1662	612	757	480	24	360	480	115	6	0	646	2960	50	6	22	96	102	36	0	0	278	194	0	0	0	412	159	0	0	0	368	256	113	5	0	398	222	0	0	5	330	91	0	0
OTU_201	613	943	0	0	0	0	0	0	0	0	0	0	0	0	0	0	0	0	0	0	0	52	0	0	0	0	0	0	0	0	0	0	0	0	0	0	0	0	0	0	0	0	0	0	0	3	99	87	22
OTU_202	272	43	0	0	0	322	98	17	0	0	494	40	0	0	0	173	2	0	0	0	136	18	0	0	0	664	35	0	0	0	464	0	0	0	0	144	14	0	0	0	421	0	0	0	4	85	0	0	0
OTU_203	0	0	0	0	0	0	0	0	0	0	0	0	0	0	0	0	0	0	0	0	5	0	0	0	0	5	0	0	0	0	5	0	0	0	0	0	0	0	0	0	0	0	0	0	0	0	0	0	0
OTU_204	105	0	0	0	3	0	0	0	0	0	407	0	0	0	0	238	0	0	0	4	84	0	0	0	0	288	0	0	0	0	128	0	0	0	0	60	0	0	0	0	228	0	0	0	0	0	0	0	0
OTU_205	7	4	0	0	0	0	0	0	0	0	10	0	0	0	0	0	0	0	0	0	0	0	0	0	0	8	0	0	0	0	87	0	0	0	0	0	0	0	0	0	0	0	0	0	0	0	0	0	0
OTU_206	0	0	0	0	0	0	0	0	0	0	0	0	0	0	0	0	0	0	0	0	13	0	0	0	0	8	0	0	0	0	0	0	0	0	0	0	0	0	0	0	45	0	0	0	0	0	0	0	0
OTU_207	0	0	0	0	0	0	0	0	0	0	0	0	0	0	0	0	0	0	0	0	17	0	0	0	0	11	0	0	0	0	0	0	0	0	0	0	0	0	0	0	0	0	0	0	0	0	0	0	0
OTU_208	0	0	0	0	0	0	0	0	0	0	0	0	0	0	0	0	0	0	0	0	0	0	0	0	0	9	0	0	0	0	23	0	2	0	0	0	0	0	0	0	0	0	0	0	0	0	0	0	0
OTU_209	0	0	0	0	0	0	0	0	0	0	0	0	0	0	0	0	0	0	0	0	0	0	0	0	0	0	0	0	0	0	0	0	0	0	0	0	0	0	0	0	0	0	0	0	0	3	0	0	0
OTU_210	74	0	0	0	0	0	0	0	0	0	402	0	0	0	0	270	328	66	0	21	118	47	0	0	0	369	16	0	0	0	408	0	0	0	0	0	0	0	0	0	118	0	0	0	0	0	0	0	0
OTU_211	0	0	0	0	0	0	0	0	0	0	2	4	0	0	0	0	0	0	0	0	0	0	0	0	0	0	0	0	0	0	0	0	0	0	0	0	0	0	0	0	0	0	0	0	0	0	0	0	0
OTU_212	924	424	0	53	0	225	14	19	8	0	592	268	120	23	0	64	29	0	0	0	25	20	0	0	0	704	313	0	0	0	565	171	0	0	0	309	72	111	126	32	636	116	15	0	0	709	292	319	270
OTU_213	33	0	0	0	0	461	0	0	0	0	137	0	0	0	0	50	0	0	0	0	28	0	0	0	0	32	0	0	0	0	55	0	0	0	0	165	0	0	0	0	97	0	0	0	3	0	0	0	0
OTU_214	0	0	0	0	0	0	0	0	0	0	0	0	0	0	0	0	0	0	0	0	0	0	0	0	0	0	0	0	0	0	0	0	0	0	0	0	8	0	0	0	0	0	0	0	0	0	0	0	0
OTU_215	2655	7140	28	16	30	2835	5291	7412	4114	221	3914	7967	76	12	9	2164	10153	1002	21	93	2633	6878	99	17	27	4141	7298	15	0	11	3733	7118	10	0	10	4437	10663	5445	112	18	4698	10824	45	15	18	2336	1883	84	26
OTU_216	0	0	0	0	0	0	0	0	0	0	0	0	0	0	0	0	0	0	0	0	0	0	0	0	0	0	0	0	0	17	0	0	0	0	0	0	0	0	0	0	0	0	0	0	0	0	0	0	0
OTU_217	201	0	0	0	0	20	5	0	0	0	8	0	0	0	0	65	0	0	0	0	59	0	0	0	0	29	0	0	0	0	91	0	0	0	0	147	71	12	0	0	60	0	0	0	0	6	0	0	0
OTU_218	718	76	0	0	0	108	12	11	7	0	112	18	5	0	0	59	3	0	0	3	49	46	0	0	0	134	97	0	0	0	141	0	0	0	0	47	281	166	133	53	136	110	0	0	0	427	699	149	63
OTU_219	0	0	0	0	0	0	0	0	0	0	0	0	0	0	0	0	0	0	0	0	0	0	0	0	0	9	0	0	0	0	0	0	0	0	0	0	0	0	0	0	0	0	0	0	0	0	0	0	0
OTU_220	0	0	0	0	0	0	0	0	0	0	0	0	0	0	0	0	0	0	0	0	0	0	0	0	0	0	0	0	0	0	0	0	0	0	0	43	0	0	0	0	15	0	0	0	0	0	0	0	0
OTU_221	0	0	0	0	0	0	0	0	0	0	0	0	0	0	0	0	0	0	0	0	0	0	0	0	0	0	0	0	0	0	0	3	0	0	0	0	0	0	0	0	0	0	0	0	0	0	0	0	0
OTU_222	0	0	0	0	0	0	0	0	0	0	37	0	0	0	0	22	0	0	0	0	57	1	0	0	0	0	0	0	0	0	28	0	0	0	0	0	0	0	0	0	59	0	0	0	0	0	0	0	0
OTU_223	463	4	0	0	0	0	0	0	0	0	48	0	0	0	2	199	0	0	0	10	42	0	0	0	0	32	0	0	0	0	21	0	0	0	0	0	0	0	0	0	72	0	0	0	0	23	0	0	0
OTU_224	719	657	0	127	0	2252	1403	1128	1193	502	907	1146	378	59	0	2658	5583	354	0	26	656	2437	890	0	17	732	2773	6	0	0	567	858	11	0	5	1905	3614	3686	2747	1657	2677	2613	796	146	13	2258	3598	2256	2409
OTU_225	0	0	0	0	0	0	0	0	0	0	9	0	0	0	0	0	0	0	0	0	10	0	0	0	0	91	0	0	0	0	32	0	0	0	0	0	0	0	0	0	33	0	0	0	0	0	0	0	0
OTU_226	9	0	0	0	0	0	0	0	0	0	114	0	0	0	0	97	0	0	0	0	22	0	0	0	0	4	0	0	0	0	0	0	0	0	0	34	7	0	0	0	0	0	0	0	0	9	0	0	0
OTU_227	0	0	0	0	0	4	0	7	0	14	0	0	0	0	0	0	0	0	0	0	0	0	0	0	0	0	0	0	0	0	0	0	0	0	0	406	34	0	0	0	43	0	0	0	0	0	0	0	0
OTU_228	0	0	0	0	0	0	0	0	0	0	0	0	0	0	0	8	0	0	0	3	0	0	0	0	0	0	0	0	0	0	0	0	0	0	0	0	0	0	0	0	0	0	0	0	0	0	0	0	0
OTU_229	0	0	0	0	0	0	0	0	0	0	0	0	0	0	0	20	0	0	0	0	57	0	0	0	0	0	0	0	0	0	0	0	0	0	0	0	0	0	0	0	9	0	0	0	0	0	0	0	0
OTU_230	1477	281	228	371	66	1844	73	994	1081	1121	2514	245	208	54	81	1078	108	140	81	193	1742	743	712	265	182	1784	150	102	39	82	836	74	25	0	0	3532	331	309	225	146	641	35	51	0	0	931	283	1114	257
OTU_231	20	0	0	0	0	0	0	0	0	0	105	0	0	0	0	0	0	0	0	0	8	0	0	0	0	0	0	0	0	0	0	0	0	0	0	0	0	0	0	0	7	0	0	0	0	55	15	53	26
OTU_232	0	0	0	0	0	0	0	0	0	0	95	18	17	0	0	0	0	0	0	0	0	0	0	0	0	459	0	0	0	0	218	0	17	0	0	0	0	0	0	0	141	0	0	0	0	0	0	0	0
OTU_233	27	0	0	0	0	113	0	0	9	13	5	0	0	0	0	0	0	0	0	0	12	0	0	0	0	0	0	0	0	0	0	0	0	0	0	112	0	0	0	0	38	0	0	0	0	0	0	0	0
OTU_234	285	0	0	0	0	334	0	0	0	0	86	0	0	0	0	152	0	0	0	14	929	5	0	0	5	159	0	0	0	0	114	0	0	0	0	293	0	0	0	0	195	0	0	0	0	83	0	16	6
OTU_235	0	0	0	0	0	0	0	0	0	0	5	0	0	0	0	12	0	0	0	0	223	0	0	0	0	0	0	0	0	0	0	0	0	0	0	0	0	0	0	0	0	0	0	0	0	0	0	0	0
OTU_236	0	0	0	0	0	234	0	33	32	16	576	0	0	0	0	11	0	0	0	0	78	0	0	0	0	0	0	0	0	0	0	0	0	0	0	32	0	0	5	0	35	0	0	0	0	0	0	0	0
OTU_237	0	0	0	0	0	0	0	0	0	0	57	25	0	0	0	0	0	0	0	0	0	0	0	0	0	46	0	0	0	0	0	0	0	0	0	0	0	0	0	0	0	0	0	0	0	0	0	0	0
OTU_238	2	0	0	0	0	8	0	0	0	0	0	0	0	0	0	0	0	0	0	0	0	0	0	0	0	0	0	0	0	0	0	0	0	0	0	32	0	5	9	0	0	0	6	0	0	0	0	0	0
OTU_239	0	0	0	0	0	0	0	0	0	0	0	0	0	0	0	0	0	0	0	0	29	0	0	0	0	12	0	0	0	0	0	0	0	0	0	0	0	0	0	0	0	0	0	0	0	0	0	0	0
OTU_240	487	118	28	73	8	0	0	0	0	0	344	62	30	9	0	100	28	0	0	42	843	362	154	44	44	339	72	20	0	8	229	14	0	5	0	942	171	164	86	14	417	8	6	9	0	87	67	128	10
OTU_241	0	0	0	0	0	0	0	0	0	0	783	49	35	0	2	366	14	0	0	19	2093	108	72	18	8	56	0	0	0	0	43	0	0	0	0	344	11	7	14	7	132	0	6	0	0	0	0	0	0
OTU_242	5288	1366	12	331	18	2189	355	313	160	59	5458	809	277	66	44	5757	1698	112	46	298	2756	958	86	14	11	2104	676	25	9	7	3372	936	33	6	16	1936	440	217	56	35	3415	861	41	0	12	1759	709	590	726
OTU_243	0	0	0	0	0	0	0	0	0	0	0	0	0	0	0	0	0	0	0	0	0	0	0	0	0	0	0	0	0	0	0	0	0	0	0	159	1177	1382	867	1903	0	0	0	0	0	0	0	0	0
OTU_244	2989	11876	9383	4250	25	0	4	11	3	0	1385	2178	2084	427	34	168	4015	554	0	11	1250	4072	4035	3570	289	310	3952	11850	7576	448	527	3282	2391	63	8	0	3	0	0	0	2109	2968	2516	2315	258	0	0	13	0
OTU_245	529	119	156	104	0	666	123	639	489	77	98	60	23	0	0	91	8	5	0	0	193	20	34	0	4	80	76	75	16	47	0	0	0	0	0	56	24	9	0	0	36	7	16	0	0	25	0	0	0
OTU_246	0	23	5	3	7	209	329	1301	1712	2892	271	2157	3669	4713	6956	96	951	8568	5488	5111	44	12	0	0	2	9	192	163	86	43	0	8	17	22	13	117	410	390	861	1779	405	922	933	1020	1232	169	1232	339	1983
OTU_247	0	82	138	141	549	33	605	2153	2851	3062	83	187	214	723	208	45	323	75	0	0	892	3702	2108	3696	1796	0	0	0	0	0	0	0	0	0	0	0	28	75	239	225	0	252	476	710	408	0	23	92	72
OTU_248	0	0	0	0	0	2	0	0	0	0	2	0	4	0	0	0	0	0	0	0	0	0	0	0	0	0	0	2	0	0	0	0	3	0	6	0	2	0	0	0	3	0	0	0	0	0	0	0	0
OTU_249	3293	3545	7037	14703	35277	1023	284	1219	913	3135	2665	15835	21976	35030	53558	2364	11351	20089	36531	53330	4427	12660	20194	57277	99677	1810	1300	2992	5720	9021	400	1482	2871	2491	2997	5909	10315	7926	11188	20822	1652	4318	5725	9548	11112	703	3042	9010	5037
OTU_250	1500	4371	10925	19176	47957	5805	1071	5347	7347	12977	2529	3812	4512	5770	6330	819	6182	30619	32202	49942	2728	8377	12507	23947	27507	1412	6276	20450	27179	25812	692	6745	21596	30792	55051	4008	6458	4989	8178	18429	680	1493	2861	8079	9144	229	1983	6403	2605
OTU_251	0	0	0	0	0	133	326	1534	1905	3067	159	178	131	118	185	0	0	0	0	0	0	0	0	0	0	0	45	20	4	1	0	0	0	0	0	50	243	239	506	1175	0	0	0	0	0	17	0	79	84
OTU_252	0	0	0	0	0	7	0	0	0	0	2	0	0	0	0	30	0	0	0	0	0	0	0	0	0	193	0	0	0	0	14	0	0	0	0	0	0	0	0	0	0	0	0	0	0	0	0	0	0
OTU_253	2	0	0	0	0	0	0	0	0	0	28	0	0	0	0	0	0	0	0	0	8	0	0	0	0	3	0	0	0	0	0	0	0	0	0	78	0	0	0	0	0	0	0	0	0	0	0	0	0
OTU_254	0	0	0	0	0	0	0	0	0	0	17	0	0	0	0	50	0	0	0	0	39	0	0	0	0	92	0	0	0	0	48	0	0	0	0	0	0	0	0	0	20	0	0	0	0	7	0	0	0
OTU_255	0	0	0	0	0	0	0	0	0	0	0	0	0	0	0	0	0	0	0	0	0	0	0	0	0	37	8	0	0	0	17	0	0	0	0	0	0	0	0	0	0	0	0	0	0	0	0	0	0
OTU_256	16	0	0	0	0	0	0	0	0	0	0	0	0	0	0	15	0	0	0	0	166	8	0	0	0	0	0	0	0	0	0	0	0	0	0	179	4	0	0	0	44	0	0	0	0	0	0	0	0
OTU_257	88	0	0	6	0	0	0	0	0	0	23	0	0	0	0	68	0	0	0	16	130	0	0	0	0	75	0	0	0	0	14	0	0	0	0	41	0	0	4	0	59	0	0	0	0	16	0	0	0
OTU_258	42339	51616	40694	21613	274	47126	23806	21516	7703	1027	29362	41220	32253	11743	173	17851	29921	10669	826	1370	11032	11457	15632	96	95	39284	32772	56932	11713	1949	18525	31854	54299	23569	3946	18885	14409	13305	4141	1909	15436	6625	5261	2013	534	26114	36852	22077	11730
OTU_259	3299	2391	1018	13626	0	0	0	0	0	0	395	36	28	0	0	1646	2578	847	73	159	490	34	37	0	0	205	14	3	4	0	1368	1304	1273	87	0	4786	3414	1803	213	44	1691	405	492	6	29	2591	985	609	105
OTU_260	4147	2473	2339	210	0	381	444	7	0	0	12301	92	42	0	0	12333	3735	3835	191	991	16667	712	1173	28	0	12505	5247	6246	495	144	8684	2284	104	0	0	3835	349	223	0	0	17933	0	84	0	0	2274	76	58	0
OTU_261	474	3064	21751	1643	0	326	437	330	0	0	1706	11665	17012	8759	119	255	377	0	0	0	506	8581	6371	0	0	1864	12364	21740	5867	792	1005	2309	6780	1732	526	567	1173	902	78	0	223	17902	47315	27418	22895	201	435	289	63
OTU_262	2476	445	486	23	35	7992	465	155	28	0	41	360	668	234	0	654	0	0	0	31	353	96	126	0	0	1700	294	1231	142	17	203	151	216	45	5	66	0	0	0	0	11	0	0	0	0	0	0	0	0
OTU_263	0	0	0	0	0	0	0	0	0	0	0	0	0	0	0	0	0	0	0	0	0	0	0	0	0	138	0	0	0	0	224	0	0	0	0	0	0	0	0	0	0	0	0	0	0	0	0	0	0
OTU_264	463	0	0	0	0	262	6	0	18	42	257	0	0	0	0	418	10	0	0	0	279	0	32	84	70	228	0	0	10	0	203	0	0	0	0	307	26	1	12	32	127	0	0	0	0	123	0	45	15
OTU_265	67	0	0	0	0	0	0	0	0	0	0	0	0	0	0	63	0	0	97	9745	72	36	47	214	197	92	35	73	37	64	0	0	27	31	37	70	17	0	25	54	50	0	24	0	32	0	0	0	0
OTU_266	96	0	0	0	0	0	0	0	0	0	96	0	0	0	0	117	0	0	0	0	0	0	0	0	0	209	0	0	0	0	22	0	0	0	0	226	0	0	0	0	14	0	0	0	0	0	0	0	0
OTU_267	0	0	0	0	0	2	0	0	0	0	0	0	0	0	0	0	0	0	0	0	0	0	0	0	0	0	0	0	0	0	0	0	0	0	0	0	0	0	0	0	0	0	0	0	0	0	0	0	0
OTU_268	130	0	0	0	0	0	0	0	0	0	54	0	0	0	0	98	0	0	0	0	242	0	0	0	0	129	0	0	0	0	168	0	0	0	0	277	13	0	0	0	86	0	0	0	0	0	0	0	0
OTU_269	0	0	0	0	0	0	0	0	0	0	0	0	0	0	0	0	0	0	0	0	47	18	0	0	0	0	0	0	0	0	0	0	0	0	0	0	0	0	0	0	0	0	0	0	0	0	0	0	0
OTU_270	295	13	0	21	9	201	0	0	0	0	434	0	0	0	0	0	0	0	0	0	287	0	0	0	0	209	0	0	0	0	0	0	0	0	0	1095	95	69	72	120	112	12	0	0	0	0	0	26	0
OTU_271	69	0	0	31	0	1086	0	294	291	396	622	30	0	0	0	79	7	7	0	1	1814	315	14	0	0	125	0	0	0	0	0	0	0	0	0	1229	1792	1391	3169	3058	18	0	0	0	0	17	29	112	54
OTU_272	0	0	0	0	0	9	0	0	0	0	21	0	0	0	0	15	0	0	0	0	0	0	0	0	0	115	0	0	0	0	84	0	0	0	0	0	0	0	0	0	59	0	0	0	0	0	0	0	0
OTU_273	86	0	0	0	0	0	0	0	0	0	0	0	0	0	0	0	0	0	0	0	33	0	0	0	0	0	0	0	0	0	0	0	0	0	0	0	0	0	0	0	0	0	0	0	0	0	0	0	0
OTU_274	126	22	15	48	10	0	0	0	0	0	34	0	0	0	13	63	16	18	0	17	79	12	37	49	48	21	0	0	0	15	37	0	0	0	0	116	0	15	1	86	26	0	0	0	0	0	0	0	0
OTU_275	26	0	0	0	0	0	0	0	0	0	155	50	93	194	450	0	0	0	0	0	0	0	0	0	0	0	0	0	0	0	129	17	0	0	0	0	0	0	0	0	0	0	0	0	0	157	102	263	118
OTU_276	201	0	0	0	0	0	0	0	0	0	412	0	0	0	0	272	0	0	0	20	40	0	0	0	0	142	0	0	0	0	89	0	0	0	0	139	0	0	0	0	153	0	0	0	0	716	0	0	0
OTU_277	77	0	0	0	0	0	0	0	0	0	0	0	0	0	0	36	0	0	0	0	177	0	0	0	2	0	0	0	0	0	0	0	0	0	0	34	0	0	0	0	0	0	0	0	0	0	0	0	0
OTU_278	0	0	0	0	0	0	0	0	0	0	0	0	0	0	0	0	0	0	0	0	0	0	0	0	0	10	0	0	0	0	0	0	0	0	0	0	0	0	0	0	22	0	0	0	0	0	0	0	0
OTU_279	0	0	0	0	0	0	0	0	0	0	0	0	0	0	0	39	0	0	0	0	62	0	0	0	0	36	0	0	0	0	14	0	0	0	0	0	0	0	0	0	52	0	0	0	0	0	0	0	0
OTU_280	37	0	0	0	0	0	0	0	0	0	7	0	0	0	0	24	0	0	0	4	15	0	0	0	0	0	0	0	0	0	0	0	0	0	0	0	0	0	0	0	0	0	0	0	0	0	0	0	0
OTU_281	0	0	0	0	0	0	0	0	0	0	0	0	0	0	0	0	0	0	0	0	0	0	0	0	0	21	0	0	0	0	0	0	0	0	0	0	0	0	0	0	0	0	0	0	0	0	0	0	0
OTU_282	89	0	0	49	0	0	0	0	0	0	10	0	0	0	0	0	0	0	0	0	163	17	0	0	0	0	0	0	0	0	0	0	0	0	5	104	17	15	22	79	0	0	0	0	0	26	0	0	0
OTU_283	0	0	0	0	0	0	0	0	0	0	0	0	0	0	0	0	0	0	0	0	0	0	0	0	0	64	0	0	0	0	95	0	0	0	0	0	0	0	0	0	0	0	0	0	0	8	0	0	0
OTU_284	101	0	0	0	0	0	0	0	0	0	9	0	0	0	0	0	0	0	0	0	0	0	0	0	0	40	0	0	0	0	43	0	0	0	0	0	0	0	0	0	0	0	0	0	0	0	0	0	0
OTU_285	81	0	0	0	0	0	0	0	0	0	13	0	0	0	0	22	0	0	0	0	0	0	0	0	0	30	0	0	0	0	59	0	0	0	0	30	0	0	0	0	14	0	0	0	0	0	0	0	0
OTU_286	0	0	0	0	0	0	0	0	0	0	0	0	0	0	0	0	0	0	0	0	0	0	0	0	0	10	0	0	0	0	4	0	0	0	0	0	0	0	0	0	0	0	0	0	0	13	0	0	0
OTU_287	0	0	0	0	0	0	0	0	0	0	4	0	0	0	0	0	0	0	0	0	28	0	0	0	0	5	0	0	0	0	0	0	0	0	0	0	0	0	0	0	0	0	0	0	0	0	0	0	0
OTU_288	48	0	0	0	0	2	0	0	0	0	9	0	0	0	0	20	0	0	0	0	0	0	0	0	0	24	0	0	0	0	39	0	0	0	0	0	0	0	0	0	30	0	0	0	0	44	0	0	0
OTU_289	583	0	0	0	0	6	0	0	0	0	261	0	0	0	0	75	0	0	0	5	65	0	0	0	0	755	0	0	0	0	842	0	0	0	0	35	0	0	0	0	443	0	0	0	0	343	0	0	0
OTU_290	0	0	0	0	0	0	0	0	0	0	37	0	0	0	0	4	0	0	0	0	0	0	0	0	0	197	0	0	0	0	72	0	0	0	0	0	0	0	0	0	37	0	0	0	0	70	0	4	0
OTU_291	0	0	0	0	0	0	0	0	0	0	0	0	0	0	0	0	0	0	0	0	0	0	0	0	0	0	0	0	0	0	5	0	0	0	0	0	0	0	0	0	5	0	0	0	0	0	0	0	0
OTU_292	132	0	0	0	0	216	35	18	39	71	81	0	0	0	0	40	0	0	0	0	0	0	0	0	0	269	0	29	8	0	210	0	0	0	0	88	22	14	29	73	97	0	0	0	0	20	7	0	0
OTU_293	0	0	0	0	0	2	0	0	0	0	0	0	0	0	0	0	0	0	0	0	0	0	0	0	0	0	0	0	0	0	0	0	0	0	0	0	0	0	0	0	0	0	0	0	0	0	0	0	0
OTU_294	567	107	85	112	0	357	247	263	759	2103	318	101	90	13	3	259	45	160	0	0	86	30	23	0	50	877	240	214	135	74	760	462	88	0	0	1038	881	391	685	994	297	75	75	0	30	1357	1885	1957	2701
OTU_295	0	0	0	0	0	0	0	0	0	0	131	16	0	0	0	0	0	0	0	0	0	0	0	0	0	0	0	0	0	0	0	0	0	0	0	0	0	0	0	0	0	0	0	0	0	0	0	0	0
OTU_296	0	0	0	0	0	0	0	0	0	0	94	0	0	0	0	0	0	0	0	0	0	0	0	0	0	595	0	0	0	0	0	0	0	0	0	0	0	0	0	0	29	0	0	0	0	0	0	0	0
OTU_297	0	0	0	0	0	0	0	0	0	0	0	0	0	0	0	0	0	0	0	0	0	0	0	0	0	101	0	0	0	0	70	0	0	0	0	0	0	0	0	0	0	0	0	0	0	0	0	0	0
OTU_298	77	0	0	0	0	4	0	0	0	0	79	0	0	0	0	36	0	0	0	0	26	0	0	0	0	93	0	0	0	0	29	0	0	0	0	121	0	0	0	0	45	0	4	0	0	127	0	0	0
OTU_299	0	0	0	0	0	0	0	0	0	0	0	0	0	0	0	0	0	0	0	0	0	0	0	0	0	0	0	0	0	0	0	0	0	0	0	0	0	0	0	0	0	0	0	0	0	0	0	0	0
OTU_300	497	5	0	0	0	6	0	0	0	0	158	0	0	9	4	388	0	0	0	0	43	0	0	0	0	1466	0	2	0	0	857	0	7	16	2	25	0	0	0	0	284	0	4	0	0	515	9	10	0
OTU_301	0	0	0	0	0	0	0	0	0	0	12	0	0	0	0	0	0	0	0	0	0	0	0	0	0	62	0	4	0	0	0	0	0	0	0	0	0	0	0	0	0	0	0	0	0	0	0	0	0
OTU_302	656	9	30	27	11	0	0	0	0	0	398	0	0	0	0	15	0	7	0	0	12	0	0	0	0	237	0	21	12	14	362	0	29	15	35	34	0	0	0	0	314	0	21	24	18	583	0	0	4
OTU_303	45	0	0	0	0	44	0	0	0	0	43	0	0	0	0	15	0	0	0	14	0	0	0	0	0	56	0	0	0	0	267	0	40	31	68	0	0	0	0	0	0	0	0	0	0	0	0	0	0
OTU_304	0	0	0	0	0	0	0	0	0	0	12	0	0	0	0	0	0	0	0	0	0	0	0	0	0	0	0	0	0	0	0	0	0	0	0	0	0	0	0	0	0	0	0	0	0	0	0	0	0
OTU_305	0	0	0	0	0	0	0	0	0	0	0	0	0	0	0	0	0	0	0	0	0	0	0	0	0	20	0	0	0	5	0	0	0	0	0	0	0	0	0	0	14	0	0	0	0	0	0	0	0
OTU_306	0	0	0	0	0	0	0	0	0	0	6	0	0	0	0	0	0	0	0	0	0	0	0	0	0	0	0	0	0	0	0	0	0	0	0	0	0	0	0	0	0	0	0	0	0	0	0	0	0
OTU_307	2	0	0	0	0	0	0	0	0	0	0	0	0	0	0	0	0	0	0	0	10	0	0	0	0	0	0	0	0	0	0	0	0	0	0	0	0	0	0	0	21	0	0	0	0	0	0	0	0
OTU_308	0	0	0	0	0	0	0	0	0	0	0	0	0	0	0	0	0	0	0	0	0	0	0	0	0	9	0	0	0	0	0	0	0	0	0	0	0	0	0	0	0	0	0	0	0	0	0	0	0
OTU_309	2171	7360	6778	5996	1255	0	241	0	0	0	5	115	84	0	0	686	2542	14145	8668	11733	0	133	164	383	412	3107	9943	22037	22669	22139	2580	3801	10277	10047	10609	429	469	555	693	647	1417	1383	1732	1714	1258	2035	7834	139	4304
OTU_310	1577	10029	17095	30491	41920	799	1702	1955	1694	700	1620	5064	5501	10081	14999	148	3215	20066	20245	19958	599	3772	4523	10489	9754	1806	3964	14909	20522	23052	296	2004	8730	19707	32349	387	2315	2055	3301	5184	887	5061	9050	11578	9345	531	1446	1609	2617
OTU_311	54	87	108	320	23	0	0	0	0	0	244	178	124	127	89	25	116	143	167	29	80	494	706	705	671	185	184	282	124	185	0	0	0	0	0	47	35	19	53	0	54	90	105	114	117	55	43	27	60
OTU_312	1656	296	161	280	63	2147	262	172	155	95	850	86	30	18	0	1359	75	224	257	247	783	437	221	285	160	774	67	44	29	20	636	54	73	0	0	703	106	83	43	28	947	74	117	47	76	512	50	17	0
OTU_313	0	0	0	0	0	253	0	293	335	98	1686	3015	2503	4074	5802	0	0	0	0	0	841	4320	4645	8030	12122	178	152	294	321	205	0	0	0	0	95	1147	962	607	688	587	0	0	0	0	0	0	0	5541	0
OTU_314	0	0	0	0	0	0	0	0	0	0	2	0	2	0	0	0	0	0	0	0	0	0	0	2	0	0	0	0	2	0	0	0	0	0	0	0	3	0	0	0	0	0	0	0	0	0	11	3	4
OTU_315	0	0	0	0	0	0	0	0	0	0	2	0	0	0	0	0	0	0	0	0	18	0	0	0	0	0	0	0	0	0	0	0	0	0	0	0	0	0	0	0	84	0	0	0	0	0	0	0	0
OTU_316	0	0	0	0	0	0	0	0	0	0	0	0	0	0	0	0	0	0	0	0	0	0	0	0	0	0	0	0	0	0	4	0	0	0	0	0	0	0	0	0	5	0	0	0	0	0	0	0	0
OTU_317	0	1	0	0	0	21	0	0	0	0	0	0	0	0	0	0	3	0	0	0	0	0	0	0	0	0	0	0	0	0	0	0	0	0	0	0	3	0	0	0	0	0	0	0	0	0	6	0	3
OTU_318	476	0	0	0	0	33	0	0	0	0	443	0	0	0	0	242	6	0	0	19	12	0	0	0	0	381	0	0	0	0	328	0	2	0	0	183	7	0	17	10	189	4	0	0	0	298	10	2	4
OTU_319	103	0	5	0	0	0	0	0	0	0	182	7	17	10	0	27	0	8	4	25	12	0	7	0	0	312	7	49	24	45	246	10	57	25	16	44	0	0	0	0	100	0	16	4	6	132	0	7	0
OTU_320	0	0	0	0	0	0	0	0	0	0	0	0	0	0	0	0	0	0	0	0	0	0	0	0	0	0	0	0	0	0	0	0	0	5	0	0	0	0	0	0	0	0	0	3	3	0	3717	4691	4585
OTU_321	0	0	0	0	0	0	0	0	0	0	0	0	4	0	0	0	0	40	0	0	0	0	0	0	48	38	22	50	66	223521	0	0	0	0	0	0	0	0	0	0	0	0	0	0	5	0	0	0	0
OTU_322	0	0	0	0	0	0	0	0	0	0	0	0	0	0	0	0	0	0	0	0	0	0	0	0	0	0	0	0	0	0	0	0	0	0	0	0	0	0	0	0	0	0	0	0	0	0	0	4528	0
OTU_323	0	0	0	0	0	0	0	0	0	0	0	0	0	0	0	0	0	0	0	0	0	0	0	0	0	0	0	0	0	0	0	0	0	0	0	0	0	0	0	0	0	0	0	0	0	0	3891	0	4989
OTU_324	0	0	0	0	0	0	0	0	0	0	0	0	0	0	0	0	0	0	0	0	0	0	0	0	0	0	12984	0	0	3015	0	11	13	0	0	0	0	0	0	0	0	0	12	26504	33711	0	0	0	0
OTU_325	0	0	0	0	0	0	0	0	0	0	0	0	0	0	0	0	0	0	0	0	0	0	0	0	0	0	0	0	0	0	0	0	0	0	0	0	0	0	0	0	0	0	0	0	0	0	2414	3030	3128
OTU_326	0	0	0	0	0	0	0	0	0	0	0	0	0	0	0	3	0	0	0	0	0	0	0	0	0	0	0	0	0	0	0	0	0	0	0	0	0	0	0	0	33	0	0	0	0	7	0	0	21
OTU_327	914	2272	516	63	0	20	0	0	5	10	884	12794	13728	15733	23320	1049	9347	4472	1579	7423	38	36	86	17	14	4750	6843	1228	220	281	2536	11050	7331	13706	1606	142	18	23	143	648	1177	6364	7431	1499	1066	662	3837	7578	13320
OTU_328	11	0	0	0	0	34	156	525	948	3295	2	0	0	0	0	2	0	0	0	0	0	0	0	0	0	258	0	34	232	0	1447	1130	441	57	88	363	104	91	323	606	129	20	14	0	0	0	2	0	0
OTU_329	0	0	0	0	0	0	0	0	0	0	0	0	0	0	0	0	0	0	0	0	0	0	0	0	0	0	0	5	0	0	0	0	0	0	0	0	0	0	0	0	0	0	0	0	0	0	0	0	0
OTU_330	202	51	11	0	0	20	0	0	0	2	134	0	0	0	0	858	0	9	0	0	25	0	0	4	0	349	0	4	1	0	102	10	12	4	0	64	47	24	92	139	150	64	8	0	0	1301	1899	2341	3556
OTU_331	62	261	253	26	0	0	0	0	0	0	0	0	0	0	0	0	0	0	0	0	0	0	0	0	0	0	0	0	0	0	0	0	0	0	0	0	0	0	0	0	0	0	0	0	0	0	0	0	0
OTU_332	46	0	0	0	0	0	0	0	0	0	27	0	0	0	0	155	0	0	0	5	0	0	0	0	0	541	0	34	0	0	263	24	0	0	0	0	0	0	0	0	206	16	9	0	0	62	0	0	0
OTU_333	0	0	0	0	0	0	0	0	0	0	0	0	0	0	0	140	0	0	0	0	50	0	0	0	0	0	0	0	0	0	0	0	0	0	0	0	0	0	0	0	0	0	0	0	0	0	0	0	0
OTU_334	0	0	0	0	0	93	2	0	1	0	145	0	0	0	0	59	0	0	0	0	12	0	0	0	0	390	0	0	0	0	629	0	0	0	0	19	7	2	0	0	312	0	0	0	0	669	0	3	0
OTU_335	6926	39	25	32	36	3432	9432	31880	49860	67573	4021	96	81	273	0	5043	0	0	0	33	1205	6	0	0	0	4803	26	10	0	0	2532	260	38	0	0	3682	8475	6947	14785	21948	911	190	38	0	0	1957	2741	2680	3355
OTU_336	0	0	0	0	0	0	0	0	0	0	39	0	0	0	0	0	0	0	0	0	0	0	0	0	0	259	0	0	0	0	0	0	0	0	0	0	0	0	0	0	0	0	0	0	0	0	0	0	0
OTU_337	0	0	0	0	0	0	0	0	0	0	0	0	0	0	0	0	0	0	0	0	0	0	0	0	0	0	0	0	0	0	0	0	0	0	0	124	227	164	199	335	0	32	0	0	0	15	0	0	0
OTU_338	17	0	0	0	0	48	0	0	0	0	183	0	0	0	0	59	0	0	0	0	0	0	0	0	0	337	0	0	0	0	9	0	0	0	0	13	0	0	0	0	39	0	0	0	0	0	0	0	0
OTU_339	0	0	0	0	0	0	0	0	0	0	0	0	0	0	0	112	0	0	0	0	0	0	0	0	0	1703	0	0	0	0	48	0	0	0	0	0	0	0	0	0	12	0	0	0	0	0	0	0	0
OTU_340	0	0	0	0	0	0	0	0	0	0	35	0	0	0	0	25	0	0	0	0	0	0	0	0	0	121	0	0	0	0	0	0	0	0	0	298	0	0	0	0	18	0	0	0	0	0	0	0	0
OTU_341	0	0	0	0	0	0	0	0	0	0	0	0	0	0	0	0	0	0	0	0	0	0	0	0	0	3	0	0	0	0	0	0	0	0	0	0	0	0	0	0	0	0	0	0	0	0	0	0	0
OTU_342	0	0	0	0	0	0	0	0	0	0	0	0	0	0	0	0	0	0	0	0	0	0	0	0	0	0	0	0	0	0	0	0	0	0	0	0	0	0	0	0	0	0	0	0	0	0	0	0	0
OTU_343	124	0	0	0	0	184	0	0	0	0	200	0	0	0	0	0	0	0	0	0	181	0	0	0	0	33	0	0	0	0	85	0	0	0	0	21	0	0	0	0	88	0	0	0	0	0	0	0	0
OTU_344	395	0	0	0	0	164	0	0	0	0	125	0	0	0	0	177	0	0	0	0	270	10	4	6	0	202	0	0	0	0	278	0	0	0	0	516	10	0	0	0	137	0	0	0	0	131	0	0	0
OTU_345	15	0	0	0	0	0	0	0	0	0	0	0	0	0	0	0	0	0	0	0	0	0	0	0	0	0	0	0	0	0	0	0	0	0	0	0	0	0	0	0	0	0	0	0	0	0	0	0	0
OTU_346	349	0	0	0	0	0	0	0	0	0	17	0	0	0	0	19	0	0	0	0	15	0	0	0	0	27	0	0	0	0	0	0	0	0	0	0	0	0	0	0	4	0	0	0	0	0	0	0	0
OTU_347	109	0	0	0	0	13	0	0	0	0	57	0	0	0	0	95	0	0	0	0	44	0	0	0	0	0	0	0	0	0	0	0	0	0	0	0	0	0	0	0	0	0	0	0	0	0	0	0	0
OTU_348	0	0	0	0	0	0	0	0	0	0	0	0	0	0	0	0	0	0	0	0	0	0	0	0	0	12	0	0	0	0	0	0	0	0	0	27	0	0	0	0	0	0	0	0	0	0	0	0	0
OTU_349	33	0	0	0	0	0	0	0	0	0	0	0	0	0	0	0	0	0	0	0	0	0	0	0	0	0	0	0	0	0	0	0	0	0	0	0	0	0	0	0	0	0	0	0	0	28	0	0	0
OTU_350	54	0	0	0	0	0	0	0	0	0	0	0	0	0	0	31	0	0	0	0	0	0	0	0	0	0	0	0	0	0	0	0	0	0	0	0	0	0	0	0	0	0	0	0	0	0	0	0	0
OTU_351	555	166	0	0	0	96	0	0	0	6	179	16	0	0	0	69	0	0	0	0	0	0	0	0	0	48	0	0	0	0	110	0	0	0	0	94	38	0	6	0	68	29	0	0	0	0	0	0	0
OTU_352	0	0	0	0	0	0	0	0	0	0	54	0	0	0	0	22	0	0	0	0	10	0	0	0	0	0	0	0	0	0	0	0	0	0	0	0	0	0	0	0	9	0	0	0	0	0	0	0	0
OTU_353	326	6	0	0	0	40	47	32	2	0	47	0	0	0	0	174	5	0	0	6	213	207	0	0	0	112	0	0	0	0	91	0	0	0	0	205	239	66	26	16	122	0	0	0	0	275	7	0	0
OTU_354	0	0	0	0	0	0	0	0	0	0	0	0	0	0	0	0	0	0	0	0	0	0	0	0	0	5	0	0	0	0	17	0	0	0	0	0	0	0	0	0	0	0	0	0	0	0	0	0	0
OTU_355	38	0	0	0	0	0	0	0	0	0	31	0	0	0	0	8	0	0	0	0	0	7	0	0	0	49	0	0	0	0	0	0	0	0	0	140	242	84	43	15	36	4	0	0	0	0	0	0	0
OTU_356	18	0	0	0	0	0	0	0	0	0	0	0	0	0	0	0	0	0	0	0	0	0	0	0	0	29	0	0	0	0	12	0	0	0	0	0	0	0	0	0	0	0	0	0	0	66	0	7	0
OTU_357	148	0	0	0	0	60	0	0	0	0	208	0	0	0	0	569	0	0	0	7	291	0	0	0	2	21	0	0	0	0	67	0	0	0	0	130	0	0	0	2	210	0	0	0	0	50	0	0	0
OTU_358	278	0	0	0	0	0	0	0	0	0	24	0	0	0	0	178	0	0	0	0	52	0	0	0	0	196	0	0	0	0	27	0	0	0	0	141	0	0	0	0	114	0	0	0	0	25	0	0	0
OTU_359	50	0	0	0	0	0	0	0	0	0	0	0	0	0	0	5	0	0	0	0	0	0	0	0	0	0	0	0	0	0	0	0	0	0	0	0	0	0	0	0	11	0	0	0	0	0	0	0	0
OTU_360	30	0	0	0	0	0	0	0	0	0	18	0	0	0	0	127	0	0	0	0	100	0	0	0	0	47	0	0	0	0	102	0	0	0	0	32	0	0	0	0	239	0	0	0	0	0	0	0	0
OTU_361	3	0	0	0	0	0	0	0	0	0	45	0	0	0	0	27	0	0	0	0	7	0	0	0	0	9	0	0	0	0	4	0	0	0	0	0	0	0	0	0	42	0	0	0	0	0	0	0	0
OTU_362	55	0	0	0	0	0	0	0	0	0	22	0	0	0	0	33	0	0	0	0	36	0	0	0	0	39	0	0	0	0	41	0	0	0	0	35	0	0	0	0	39	0	0	0	0	11	0	0	0
OTU_363	0	0	0	0	0	0	0	0	0	0	0	0	0	0	0	3	0	0	0	0	7	0	0	0	0	7	0	0	0	0	0	0	0	0	0	0	0	0	0	0	0	0	0	0	0	0	0	0	0
OTU_364	18	0	0	0	0	0	0	0	0	0	0	0	0	0	0	7	0	0	0	0	0	0	0	0	0	2	0	0	0	0	24	0	0	0	0	0	0	0	0	0	6	0	0	0	0	0	0	0	0
OTU_365	202	0	0	0	0	19	0	0	0	0	53	0	0	0	0	126	0	0	0	0	150	0	0	0	0	76	0	0	0	0	59	0	0	0	0	31	0	0	0	0	112	0	0	0	0	20	0	0	0
OTU_366	2	0	0	0	0	0	0	0	0	0	0	0	0	0	0	0	0	0	0	0	0	0	0	0	0	0	0	0	0	0	0	0	0	0	0	0	0	0	0	0	0	0	0	0	0	0	0	0	0
OTU_367	0	0	0	0	0	0	0	0	0	0	0	0	0	0	0	0	0	0	0	0	0	0	0	0	0	0	0	0	0	0	11	0	0	0	0	0	0	0	0	0	0	0	0	0	0	0	0	0	0
OTU_368	62	0	0	0	0	0	0	0	0	0	41	0	0	0	0	219	0	0	0	0	100	0	0	0	0	53	0	0	0	0	177	0	0	0	0	0	0	0	0	0	207	0	0	0	0	0	0	0	0
OTU_369	0	0	0	0	0	0	0	0	0	0	0	0	0	0	0	0	0	0	0	0	0	0	0	0	0	0	0	0	0	0	15	0	0	0	0	0	0	0	0	0	0	0	0	0	0	0	0	0	0
OTU_370	0	0	0	0	0	0	0	0	0	0	0	0	0	0	0	0	0	0	0	0	6	0	0	0	0	0	0	0	0	0	0	0	0	0	0	0	0	0	0	0	0	0	0	0	0	0	0	0	0
OTU_371	0	0	0	0	0	0	0	0	0	0	5	0	0	0	0	0	0	0	0	0	19	0	0	0	0	13	0	0	0	0	38	0	0	0	0	5	0	0	0	0	0	0	0	0	0	0	0	0	0
OTU_372	0	0	0	0	0	0	0	0	0	0	0	0	0	0	0	0	0	0	0	0	0	0	0	0	0	0	0	0	0	0	0	0	0	0	0	0	0	0	0	0	8	0	0	0	0	0	0	0	0
OTU_373	0	0	0	0	0	0	0	0	0	0	0	0	0	0	0	0	0	0	0	0	0	0	0	0	0	11	0	0	0	0	0	0	0	0	0	8	0	0	0	0	0	0	0	0	0	0	0	0	0
OTU_374	0	0	0	0	0	0	0	0	0	0	11	0	0	0	0	0	0	0	0	0	0	0	0	0	0	107	0	0	0	0	146	0	0	0	0	0	0	0	0	0	47	0	0	0	0	0	0	0	0
OTU_375	0	0	0	0	0	0	0	0	0	0	0	0	0	0	0	0	0	0	0	0	7	0	0	0	0	0	0	0	0	0	0	0	0	0	0	0	0	0	0	0	0	0	0	0	0	0	0	0	0
OTU_376	0	0	0	0	0	0	0	0	0	0	0	0	0	0	0	0	0	0	0	0	0	0	0	0	0	0	0	0	0	0	0	0	0	0	0	0	0	0	0	0	7	0	0	0	0	0	0	0	0
OTU_377	0	0	0	0	0	0	0	0	0	0	499	0	0	0	0	24	0	0	0	0	350	0	0	0	0	47	0	0	0	0	51	0	0	0	0	0	0	0	0	0	53	0	0	0	0	0	0	0	0
OTU_378	12	0	0	0	0	0	0	0	0	0	305	0	7	0	0	59	0	0	0	6	481	9	8	6	8	34	0	0	0	0	45	0	0	0	0	8	0	0	0	0	87	0	0	3	0	0	0	0	0
OTU_379	0	0	0	0	0	0	0	0	0	0	0	0	0	0	0	0	0	0	0	0	0	0	0	0	0	0	0	0	0	0	0	0	0	0	0	0	0	0	0	0	0	0	0	0	0	0	0	0	0
[truncated: 12 more columns]
